# Supplementary material for: A Study on the Correlation Between Quality of Life and Unhealthy Emotion Among Patients With Endometriosis
Source: Front Psychol. 2022 Mar 14;13:830698. doi: 10.3389/fpsyg.2022.830698 (PMC8963960; doi:10.3389/fpsyg.2022.830698)
Supplement: Supplementary file 1 [file Table_1.XLSX]

## Sheet: 汇总
序号	姓名	年龄	A2	A3	A4	A5	A6	A7	A8	A9	A10	血压	脉搏	身高	A12	A13	A14	A15	A16	B1	B2	B3	B4	B5	B6	B7	B8	B9	B10	B11	B12	B13	B14	总分	C1	C1a	C1b	C2	C3	C4	C5	C6	C7	C8	C9	C10	C11	C12	D1
1	张春英	44	B	A	B	A	B	A	A	A	A	154/106	80	162	B	B	B	A	D	2	0	0	2	1	1	1	0	1	1	0	0	1	1	11	C	A	A	C	C	B	B	B	B	B	D	B	D	E	2
2	黎玉婷	36	C	B	B	A	B	A	A	C	C	102/69	92	160	A	B	B	A	D	3	3	2	3	2	3	1	1	0	1	3	1	1	0	24	C	A	A	C	C	A	A	A	A	E	E	E	C	A	3
3	石映静	29	B	A	A	A	A	A	A		A	104/72	96	163	A	A	B	A	D	2	3	4	4	1	4	0	0	0	0	1	1	0	0	20	D	B		B	C	A	A	A	A	D	B	D	B	B	3
4	张雁鸿	44	C	B	B	D	B	A	B		A	110/76	78	160	B	B	B	A	D	0	1	0	0	0	0	0	0	0	0	0	0	0	0	1	A	B		C	C	B	B	B	B	E	A	B	F	E	1
5	黄淑英	40	B	B	A	B	D	A	A	E	B	154/98	76	155	A	A	A	A	D	1	1	0	2	0	0	0	0	0	0	2	1	1	0	8	C	B		C	C	B	B	B	A	B	B	B	E	D	2
6	魏路芹	40	C	A	A	A	B	B	A	E	A	90/59	88	158	B	A	A	A	D	3	3	0	0	0	0	2	2	0	0	1	3	2	4	20	C	A	A	C	B	A	A	A	A	E	E	A	B	A	3
7	傅兰岚	39	C	B	A	D	C	A	A		A	87/60	98	160	A	B	A	A	A	2	2	0	3	0	3	0	0	0	0	1	0	2	0	13	D	A	A	A	C	A	A	A	A	D	E	E	A	A	4
8	李莉	43	C	B	A	B	C	A	A	D	A	105/61	90	164	A	A	A	A	A	2	3	1	4	3	2	1	4	3	3	3	3	1	2	35	D	A	A	C	B	A	A	B	B	E	D	F	D	C	2
9	余慧	40	C	B	A	D	A	A	A		B	112/65	84	168	A	B	A	B	A	0	1	1	1	1	0	0	0	0	0	1	0	0	0	5	D	A	A	A	C	A	A	B	B	D	B	D	E	D	2
10	温琼	30	B	A	A	A	B	A	A	E	A	116/79	100	162	A	B	A	A	D	2	3	0	3	2	1	1	0	0	0	1	0	2	1	16	D	A	B	C	C	A	A	A	A	C	D	D	C	D	3
11	刘映梅	39	C	B	A	C	C	A	A		B	113/73	79	163	A	A	A	A	B	3	4	2	4	4	2	1	2	3	2	2	2	4	2	37	C	A	A	C	C	A	A	A	A	C	D	D	D	C	2
12	方春荣	34	C	B	A	C	B	A	A		B	109/70	82	165	A	B	B	A	C	3	3	1	0	4	2	0	0	0	0	0	2	1	2	18	C	B		C	C	A	A	A	A	B	B	B	B	B	1
13	仇园丽	34	C	A	A	D	B	A	A		A	130/90	92	164	B	B	B	A	C	2	0	0	0	0	0	0	0	0	0	1	0	0	0	3	D	B		C	C	B	B	B	B	A	B	C	E	E	1
14	陈研馥	35	C	B	A	A	A	A	A		A	111/73	86	158	A	A	B	A	C	3	3	0	2	1	0	0	1	0	0	3	0	4	0	17	D	A	A	B	B	A	A	A	A	C	B	C	D	D	1
15	符日红	38	C	B	A	A	B	A	A		A	114/75	84	159	B	B	B	A	D	1	1	0	0	0	0	0	0	1	0	0	0	1	1	5	C	B		C	C	B	B	B	B	A	A	B	E	E	1
16	张妙清	44	C	B	A	A	B	B	A		A	99/65	72	157	A	A	A	A	B	4	4	4	4	3	3	1	3	3	2	1	3	3	3	41	E	A	A	A	A	A	A	A	A	E	E	E	A	B	4
17	邱海英	44	C	B	A	D	B	A	A		C	118/72	76	157	B	A	B	A	B	0	0	0	0	0	0	0	0	0	0	1	1	0	0	2	C	B		C	C	B	B	B	B	A	B	B	E	E	1
18	李庆峰	34	D	B	A	A	B	A	A		A	95/72	76	170	A	B	A	A	D	0	0	0	1	0	0	0	0	0	0	0	0	0	0	1	D	A	A	A	A	A	A	A	A	E	E	D	D	A	3
19	王蕾	39	D	B	A	C	D	A	A		C	80/52	80	168	A	A	A	A	A	3	3	2	3	3	1	1	1	0	2	2	1	2	3	27	E	A	A	C	C	A	A	A	A	E	D	D	C	B	3
20	苏维芳	41	C	B	A	B	B	A	A		B	118/81	82	163	A	A	A	A	A	0	2	2	1	2	1	0	0	1	1	1	1	1	0	13	D	B		C	C	A	A	A	A	C	B	B	E	D	1
21	吴瑾	37	C	B	A	A	B	A	A	E	C	114/83	84	160	A	B	B	A	D	0	0	0	0	0	0	0	0	0	1	1	0	0	0	2	E	A	B	C	C	A	B	B	B	C	B	D	E	E	1
22	谷灵芝	28	D	B	A	A	B	C	A		C	114/74	94	168	A	B	A	A	C	2	3	0	1	1	1	2	1	1	2	1	1	1	1	18	D	A	A	A	A	A	A	A	A	D	D	C	D	C	1
23	罗镜娣	32	B	A	A	B	B	A	A		A	112/82	96	165	A	B	A	A	D	1	1	1	0	2	0	1	0	0	1	0	0	0	0	7	D	A	A	B	B	A	A	A	A	C	B	E	F	C	2
24	林莲媛	42	B	B	B	A	B	A	A		A	106/67	93	160	B	A	B	A	D	2	2	0	0	3	0	0	0	0	0	0	0	2	1	10	D	B	B	C	C	B	B	B	B	A	B	C	E	E	1
25	杨波	43										111/71	96	158																				0
26	王小琪	44	C	B	A	B	B	A	A		A	120/78	75	157	A	B	A	A	A	2	1	1	1	1	0	0	0	1	1	1	1	1	1	12	C	A	A	A	B	A	A	B	B	C	B	B	E	C	2
27	陈辉	41	D	B	A	C	B	A	A	E	A	91/57	78	162	A	B	A	A	A	1	2	1	1	1	1	0	1	0	1	2	2	1	0	14	D	A	B	C	B	A	B	A	A	C	B	D	E	D	2
28	刘辉	33	C	B	A	B	B	B	B		A	105/75	72	160	A	A	A	A	D	4	4	3	4	3	3	0	0	0	3	0	3	1	0	28	D	A	B	C	C	A	A	A	A	E	D	D	C	D	3
29	赖彩霞	41	C	B	A	C	B	A	A	D	A	120/80	65	157	A	B	B	A	D	3	2	1	3	2	2	0	0	1	0	2	2	2	2	22	E	A	A	B	C	A	A	A	A	D	E	E	B	B	3
30	钟敏怡	26	B	B	B	B	D	A	A		B	94/61	82	170	A	A	B	A	B	3	3	2	3	1	1	0	0	2	1	3	1	2	1	23	D	A	A	C	C	A	A	B	B	E	D	C	D	D	2
31	戴小毛	36	A	A	B	A	B	A	A		A	113/70	72	157	A	A	A	A	D	0	0	0	2	2	0	0	0	0	0	2	1	0	0	7	D	B	B	B	C	A	A	A	B	C	B	D	E	E	2
32	王小慧	33	C	B	A	A	B	B	A	A	A	132/102	84	158	A	A	A	A	D	4	2	0	2	2	2	0	2	2	2	3	3	3	2	29	E	A	A	C	C	A	A	A	A	E	E	D	D	C	2
33	曾嘉慧	34	C	B	A	B	B	A	A		A	110/74	90	165	A	B	B	A	B	0	0	1	0	0	0	0	0	0	0	0	0	0	0	1	C	B		C	C	B	B	B	B	B	A	B	E	D	1
34	杨宏玲	40	C	B	A	D	A	A	A		A	124/75	80	159	A	B	B	A	D	1	0	0	1	1	0	0	0	0	0	0	0	0	0	3	C	A	B	C	C	B	B	B	B	B	D	C	D	D	2
35	何晓丹	26	B	B	A	A	B	A	A		C	100/62	83	154	A	B	A	A	B	0	0	0	2	1	0	0	0	1	1	1	0	1	0	7	D	B		C	C	B	B	B	B	B	B	B	E	C	2
36	陈学燕	40	C	B	A	D	B	A	A	F	A	125/78	93	155	A	B	B	A	D	1	1	0	3	2	0	0	0	0	0	0	0	0	0	7	C	A	B	C	C	A	A	B	B	C	A	D	E	C	1
37	李雪华	43	C	B	A	A	B	A	A		C	107/72	76	156	A	B	B	A	B	3	2	2	4	3	4	2	3	2	1	3	3	3	2	37	E	B		C	C	A	A	A	A	D	E	A	B	C	2
38	陈璇	28	B	A	B	D	B	A	A	E	B	107/73	79	168	A	B	B	A	C	3	4	3	2	3	2	0	1	0	0	4	3	2	3	30	C	A	A	B	C	B	B	A	B	C	D	D	C	D	2
39	植玉玲	31	C	B	A	A	B	A	A	F	A	102/73	86	160	A	B	B	A	C	3	2	0	1	0	0	0	0	0	0	0	0	0	0	6	D	B		B	C	B	B	A	A	C	B	C	E	C	2
40	张晓辉		C	B	A	C	B	A	A		A	102/66	78	160	A	A	A	A	D	3	3	1	2	4	1	1	1	0	0	2	0	2	2	22	D	B		C	C	B	B	A	A	D	C	C	E	C	2
41	陈秋玲	43	B	B	A	A	B	B	A	C	A	107/71	86	154	A	B	B	A	C	3	2	2	2	3	3	2	2	2	2	2	2	2	2	31	D	B		C	C	A	B	A	A	C	D	D	D	C	3
42	曾琳琳	27	C	B	A	B	C	A	A	E	B	106/76	74	162	A	A	A	A	B	3	1	1	0	0	0	0	0	2	0	0	1	1	1	10	C	A	B	C	C	A	B	B	B	C	C	C	E	D	1
43	朱秋桂	30	B	B	A	A	A	A	A		C	95/76	95	165	B	B	B	A	D	4	2	0	2	4	2	0	0	0	0	1	1	0	0	16	D	B		C	C	B	A	B	A	C	A	D	C	C	2
44	潘萌萌	44	D	B	A	D	C	A	A		A	128/85	95	166	A	B	A	A	A	0	0	0	0	0	0	0	0	0	0	0	0	0	0	0	B	A	B	C	C	B	B	B	B	A	B	B	E	E	1
45	张丽萍	35	C	B	B	B	A	A	A		B	101/76	89	162	A	A	A	A	B	1	1	1	1	1	2	1	1	1	1	1	1	1	0	14	D	A	A	B	C	A	A	A	A	C	D	D	D	C	2
46	莫丽君	26	C	B	A	D	B	A	A	E	C	97/65	75	157	A	B	A	A	B	1	0	0	0	1	0	0	0	0	0	0	0	0	0	2	D	B		C	C	B	B	A	A	C	B	B	E	D	1
47	刘群芳	30	B	A	B	A	D	A	A	E	A	121/77	89	150	A	A	B	A	D	3	4	2	3	3	3	1	2	1	1	1	2	2	2	30	D	A	A	B	C	A	A	A	A	C	D	D	D	C	2
48	梁晓	37	C	B	B	B	B	A	A		B	107/74	89	163	A	A	B	A	D	1	1	1	3	2	1	0	1	0	0	2	3	1	0	16	D	A	A	C	C	A	A	B	B	D	B	D	E	D	2
49	张丽娥	38	B	B	A	A	B	A	A		A	124/76	91	163	B	B	B	A	B	1	1	1	1	2	0	0	0	1	1	0	0	1	1	10	C	B		B	C	B	B	A	A	C	B	E	E	D	1
50	赵亚楠	30	B	B	A	A	B	A	A		A	117/72	77	158	A	B	A	A	D	1	0	0	0	0	0	0	0	0	0	0	1	0	0	2	A	B		C	C	B	B	B	B	B	A	A	E	D	1
51	刘谦丹	38	C	B	B	D	B	A	A			122/75	100	168	A	B	A	A	D	2	2	0	1	1	1	0	0	1	1	0	0	1	1	11	D	B		B	C	B	A	A	B	D	D	C	E	D	1
52	冯醒红	39	C	A	A	B	B	A	A		A	128/83	78	152	A	B	B	A	C	2	2	0	2	2	2	0	0	0	0	0	1	0	0	11	C	B		C	C	A	B	A	B	A	C	C	E	D	1
53	黄益秋	43	B	A	A	B	B	A	A	B	A	105/77	68	163	A	B	B	A	D	3	3	3	3	2	3	1	2	0	0	1	1	0	1	23	C	B	A	C	C	B	B	B	B	C	B	B	E	C	1
54	李金妹	38	B	B	B	D	B	A	A		A	110/80	89	160	A	B	A	A	B	0	0	0	0	0	0	1	1	0	0	0	0	0	0	2	E	A	A	B	C	A	A	B	A	D	B	D	D	C	1
55	江园菊	42	C	A	A	C	B	A	A	E	A	101/75	85	157	A	B	A	A	D	0	0	0	1	1	0	0	0	0	0	0	1	0	0	3	D	B	B	C	C	B	B	B	B	C	B	D	E	D	1
56	李惠	45	C	B	A	B	B	A	A		A	110/73	88	157	B	A	B	A	B	1	1	0	0	0	0	0	0	0	0	0	0	0	0	2	C	B	B	C	C	B	B	B	B	A	B	C	E	C	1
57	邓绮薇	38	C	B	A	A	A	A	A		B	134/99	105	162	A	B	A	A	D	2	1	0	3	3	1	0	0	1	0	1	0	1	1	14	C	B		C	B	B	B	B	B	B	B	B	E	E	2
58	唐祎琳	40	C	B	A	A	B	A	A	A	C	131/88	74	157	A	A	A	A	C	2	2	0	0	1	1	0	1	2	1	1	1	1	1	14	D	A	B	B	B	A	A	B	B	D	B	D	E	E	1
59	刘红芸	38	B	A	B	A	A	A	A	E	B	106/74	93	155	A	A	B	A	D	0	0	0	1	2	1	0	0	0	0	0	2	0	0	6	B	B		C	C	B	B	B	B	A	B	B	E	C	1
60	周玲	42	B	B	B	A	A	B	A	E	A	104/62	82	150	A	A	A	A	A	4	3	2	2	3	2	2	1	1	1	3	3	1	1	29	E	A	A	B	B	A	A	A	A	E	E	D	A	C	1
61	杨邈	29	C	B	A	B	B	A	A		B	133/60	100	162	A	A	B	A	D	2	2	0	1	1	2	1	1	1	1	0	0	0	0	12	D	A	B	B	C	A	A	A	A	A	D	D	D	C	3
10	韦先花	38	B	A	B	A	D	A	B		B	103/77	91	155	A	A	A	A	D	0	0	0	0	1	0	0	0	0	0	0	0	0	0	1	C	B	B	C	C	B	B	B	B	B	B	B	E	D	1
63	徐智君	28	C	B	A	C	B	A	A		B	107/79	92		A	A	B	A	D	1	0	0	0	0	0	0	0	0	0	0	0	0	0	1	D	B	B	C	C	A	A	B	B	B	A	D	E	E	1
64	陈小利	39	C	B	A	C	C	C	A		A	99/66	87	161	A	B	B	A	B	0	0	0	0	0	0	0	0	0	0	0	0	0	0	0	B	A	A	B	B	A	B	B	B	C	B	B	B	E	1
65	李学玲	39	B	A	A	B	B	A	A		A	122/66	100	165	A	B	A	A	D	0	0	0	0	0	0	0	0	0	0	1	1	0	0	2	C	A	A	B	B	B	A	B	B	C	A	A	E	D	1
66	徐勉霞	32	B	A	B	A	A	A	A	C	A	114/75	81	164	A	B	A	A	D	2	2	0	3	3	2	4	2	1	1	3	0	3	2	28	D	A	A	B	B	A	A	A	A	E	E	E	B	B	3
67	朱艳玲	30	B	A	B	A	A	B	A		A	96/61	89	158	A	A	B	A	D	2	2	2	2	2	2	0	0	0	1	1	0	0	1	15	D	A	B	C	C	A	A	A	A	B	D	D	D	C	2
68	唐锦连	45	C	B	A	A	B	A	A		C	137/78	93	161	A	B	A	A	D	0	0	0	1	1	0	0	0	0	0	0	0	0	0	2	B	B		B	C	B	B	B	B	B	B	A	E	D	1
69	周绵绵	30	C	B	A	A	B	B	A		C	108/65	77	154	A	B	A	A	B	0	0	0	1	1	0	0	0	0	0	1	1	1	1	6	D	A	B	C	C	B	B	B	B	C	B	D	E	E	2
70	宋琳娜	43	C	B	A	A	B	A	A	A	A	152/74	74	162	A	B	A	A	D	2	2	2	1	2	2	1	1	1	1	1	1	1	1	19	D	B		B	B	A	A	A	A	E	D	D	D	C	2
71	符冰	40	C	B	A	A	B	A	A	E	A	121/67	87	157	A	A	A	A	D	1	3	0	1	2	0	0	0	1	0	1	1	0	1	11	E	A	A	B	C	A	A	A	A	D	D	F	D	B	2
72	闵慧	27	C	A	A	B	B	A	A	C	C	93/67	76	166	A	B	B	A	A	2	2	0	1	3	0	0	0	0	1	0	0	0	1	10	D	A	B	C	C	A	B	A	B	A	B	D	E	D	2
73	陆少清	40	B	B	B	A	B	A	A		A	106/84	100	162	A	B	B	A	D	0	0	0	0	0	0	0	0	0	0	0	0	0	0	0	D	B		C	C	B	B	B	B	A	A	A	F	E	1
74	吴素梅	41	C	B	A	A	B	A	A		A	109/74	66	165	A	A	A	A	D	1	1	0	3	3	1	1	2	2	0	2	2	1	1	20	D	A	A	B	C	A	A	B	B	D	D	D	E	C	1
75	朱琪庆	26	C	A	A	B	B	C	A	E	C	109/65	90	161	A	A	A	A	D	1	0	0	0	2	1	0	0	1	1	2	0	0	0	8	D	B		B	B	A	A	A	A	C	B	E	C	D	2
76	周倩怡	33	C	B	A	B	B	A	A		A	122/81	73	155	A	A	B	A	D	1	1	0	0	0	0	0	0	0	0	0	1	0	0	3	B	A	B	C	C	B	B	B	B	A	B	B	E	C	2
77	朱佩茹	34	C	B	A	A	B	A	A		C	106/76	84	164	A	A	B	A	C	4	3	2	4	3	3	0	0	0	0	2	0	0	0	21	E	B		C	C	A	A	A	A	B	D	D	C	B	2
78	林晓燕	36	B	B	A	A	B	A	A		A	105/68	99	163	A	B	B	A	B	1	1	0	3	3	2	1	0	0	0	2	1	1	0	15	E	A	A	B	C	A	B	B	B	B	B	D	E	E	1
79	何旭娇	40	C	B	A	D	B	B	A		B	111/78	86	160	A	B	A	A	D	2	4	0	2	3	1	0	3	0	0	1	0	1	1	18	E	A	A	B	B	A	A	B	B	E	B	D	D	B	2
80	郑淑贤	34	C	B	A	A	A	A	A		A	111/65	85	165	A	B	B	A	D	3	0	0	0	0	0	0	0	1	2	2	1	0	1	10	D	A	B	C	C	B	B	B	B	C	B	B	E	D	1
81	夏文举	38	B	B	A	C	A	B	A		B	102/75	84	163	A	B	A	A	D	3	1	0	4	4	4	1	2	0	3	2	2	2	2	30	D	B		C	B	A	B	A	A	C	D	B	B	C	3
82	程秀芳	35	C	B	A	A	B	B	A		A	110/79	100	163	A	B	B	A	D	2	0	0	0	4	2	0	0	0	0	0	0	0	0	8	D	A	A	B	B	B	B	B	B	C	B	C	E	E	1
83	卢燕玲	45	C	B	A	A	B	A	A		C	118/90	98	150	A	A	A	A	D	2	2	0	2	1	0	0	0	0	0	3	1	0	1	12	D	A	A	C	C	A	A	A	A	C	B	D	E	C	2
84	许思桦	24	D	A	B	A	B	A	A	E	C	112/66	89	156	A	B	B	A	D	1	1	0	0	0	0	0	0	0	0	0	0	0	0	2	C	B		C	C	B	B	B	B	B	C	C	E	E	2
85	罗燕媚	29	C	A	A	D	B	B	A	C	A	90/63	72	150	B	A	A	A	B	3	3	2	2	3	3	1	0	0	0	0	0	0	2	19	E	A	B	C	C	B	A	A	A	C	E	E	A	C	2
86	黄翠仪											114/76	86																					0
87																																		0
88																																		0
89																																		0
90																																		0
91																																		0
92																																		0
93																																		0
94																																		0
95																																		0
96																																		0
97																																		0
[truncated: 30 more columns]

## Sheet: 1一般资料
姓名	排序	住院号	年龄	文化程度(1、小学及以下2、中学或中专3、本科或大专4、研究生及以上）	家庭所在地（1.农村2.城镇）	职业（1有2无）	家庭月收入（1. <10000 2.10000-19999 3.20000-29999 4.≥30000)	付费方式（1.新型农村合作医疗2.医保3.公费医疗4.商业保险5.自费）	关心程度(1.体贴关心 2.一般 3.独居4、不关心)	民族(1.汉族 2.少数民族)	合并症(1.高血压 2.糖尿病 3.甲状腺疾病 4.心脏病 5.其他 6无)	婚育史(1.已婚已育 2.已婚未育 3.未婚未育4.离异 )	血压	脉搏	身高	痛经(1.是 2.否）	服用止痛药(1.是 2.否）	止痛效果（1、有 2、无、3、未服用）	性交痛(1.是 2.否 3.无性生活）	调查时间段（术前）	AMH (ng/ml)	CA125	肾积水（1.有异常 2.无异常）	膀胱受累（1.是 2.否）	直肠受累（1.是 2.否）	巧囊
赖彩霞	1	0030614201	41	3	2	1	3	2	1	1	4	1	120/80	65	157	1	2	3	2	1	1.09	137.9	2	2	2	子宫腺肌症。子宫肌瘤。
吴素梅	2	0001410837	41	3	2	1	1	2	1	1	6	1	109/74	66	165	1	1	1	1	1	1.46	25.5	2	2	2	右卵巢结构清 左卵巢可见云雾状无回声区20mm×16mm
黄益秋	3	0001393190	43	2	1	1	2	2	1	1	2	1	105/77	68	163	1	2	3	2	1	无	75.3	2	2	2	子宫腺肌症。
刘辉	4	0001383359	33	3	2	1	2	2	2	2	6	1	105/75	72	160	1	1	1	1	1	2.51	62.5	1	2	2	左卵巢旁可见无回声区39mm×32mm×30mm，右卵巢旁可见无回声区30mm×19mm×22mm
戴小毛	5	0001386624	36	1	1	2	1	2	1	1	6	1	113/70	72	157	1	1	1	1	1	0.74	62.8	2	2	1	左卵巢可见无回声区45mm×37mm
江心茹	6	0001412064	22	2	1	1	3	2	1	1	5	3	113/77	72	160	1	1	1	1	1	4.96	21.4	2	2	2	左卵巢可见肿块60mm×41mm
陈明星	7	0001411947	20	3	2	2	2	2	1	1	6	3	126/78	72	170	2	2	3	2	1	1.95	46.9	2	2	2	子宫左侧可见无回声区72mm×49mm
罗燕媚	8	0001411005	29	3	1	1	4	2	2	1	3	1	90/63	72	150	2	2	3	1	1	5	14.4	2	2	2	左卵巢可见云雾状回声区52mm×21mm 右卵巢结构清
张妙清	9	0030606545	44	3	2	1	1	2	2	1	6	1	99/65	72	157	1	1	1	1	1	无	85	2	2	2	右卵巢可见无回声区29mm×29mm
李璐子	10	001412668	25	3	2	1	3	2	1	1	6	2	100/59	73	167	1	1	1	2	1	10.62	100.5	2	2	2	子宫右侧云雾状回声区51mm×28mm
周倩怡	11	0030633217	33	3	2	1	2	2	1	1	6	1	122/81	73	155	1	2	3	1	1	无	117.7	2	2	2	左卵巢可见肿块40mm×45mm
曾琳琳	12	0001390453	27	3	2	1	2	3	1	1	5	2	106/76	74	162	1	1	2	1	1	无	20.7	2	2	2	右卵巢可见无回声区17mm×18mm
唐祎琳	13	0001394569	40	3	2	1	1	2	1	1	1	3	131/88	74	157	1	1	2	1	1	0.03	79.2	2	2	2	左卵巢可见肿块64mm×49mm，右卵巢可见肿块41mm×33mm
宋琳娜	14	0001395920	43	3	2	1	1	2	1	1	1	1	152/74	74	162	1	1	1	2	1	无	89.5	2	2	2	双侧卵巢结构清，双侧附件区未见明显异常肿块。
黎彦伶	15	0001412224	30	3	2	1	1	2	1	1	6	2	114/68	75	157	1	2	3	2	1	2.61	31.6	2	2	2	左卵巢可见云雾状回声区83mm×54mm×47mm
王小琪	16	0001381867	44	3	2	1	2	2	1	1	6	1	120/78	75	157	1	1	2	2	1	0.06	10.7	2	2	2	左侧附件区可见无回声区65mm×56mm，左侧附件囊性肿块，考虑子宫内膜异位症（巧克力囊肿）。
莫丽君	17	0001392404	26	3	2	1	4	2	1	1	5	3	97/65	75	157	1	1	2	2	1	2.41	2073.9	2	2	2	右侧卵巢增大最大约61mm×37mm
李雪华	18	0001385519	43	3	2	1	1	2	1	1	6	3	107/72	76	156	1	2	3	2	1	无	77.4	2	2	2	左侧卵巢15mm×11mm，右侧卵巢18mm×19mm
邱海英	19	0001378493	44	3	2	1	4	2	1	1	6	3	118/72	76	157	2	2	3	1	1	无	27.2	2	2	2	因巨大子宫肌瘤遮挡，余肌层及双附件区声像模糊）
马杏燕	20	0001412189	43	3	2	1	3	2	1	1	3	2	142/77	76	163.5	2	2	3	2	1	0.29	25.7	2	2	2	右卵巢可见肿块33mm×27mm
黄淑英	21	0030601848	40	2	2	1	2	4	1	1	5	2	154/98	76	155	1	1	2	1	1	0.04	379.6	1	2	2	左卵巢可见无回声区66mm×50mm 右卵巢可见无回声区49mm×36mm
闵慧	22	0001410585	27	3	1	1	2	2	1	1	3	3	93/67	76	166	1	2	3	2	1	无	25.6	2	2	2	右卵巢可见云雾状回声区64mm×35mm×41mm，16mm×12mm
李庆峰	23	0001380654	34	4	2	1	1	2	1	1	6	1	95/72	76	170	1	1	1	2	1	4.93	79.9	2	2	2	左卵巢可见云雾状回声区20mm×24mm，
周绵绵	24	0030630141	30	3	2	1	1	2	2	1	6	3	108/65	77	154	1	1	1	2	1	2.12	258.9	1	2	2	左卵巢可见云雾状回声区50mm×37mm，53mm×38mm，右卵巢可见云雾状回声区75mm×37mm
赵亚楠	25	0001391953	30	2	2	1	1	2	1	1	6	1	117/72	77	158	1	1	2	2	1	12.4	82.6	2	2	2	局灶性子宫腺肌症。
张晓辉	26	0001391351	43	3	2	1	3	2	1	1	6	1	102/66	78	160	1	1	2	1	1	无	17.9	2	2	2	盆腔无子宫声像。阴道残端右侧低回声区，考虑子宫内膜异位病灶。左卵巢小囊，考虑黄体。
郑海韵	27	0001413448	40	3	2	1	1	2	1	1	6	1	109/71	78	158	1	1	2	2	1	1.34	31.9	2	2	2	局灶性子宫腺肌症双侧卵巢结构清，双侧附件区未见明显异常肿块。.
张雁鸿	28	0001371913	44	3	2	2	4	2	1	2	6	1	110/76	78	160	2	2	3	2	1	0.78	49.2	2	2	1	右侧附件区未见明显异常肿块。左卵巢可见无回声区9mm×7mm
冯醒红	29	0001392682	39	3	1	1	2	2	1	1	6	1	128/83	78	152	1	2	3	2	1	0.42	27.5	1	2	2	右卵巢可见云雾状回声区18mm×15mm
陈璇	30	0001388463	28	2	1	2	4	2	1	1	5	2	107/73	79	168	1	2	3	2	1	5.34	37.2	2	2	2	右卵巢可见无回声区61mm×52mm×64mm
刘映梅	31	001376363	39	3	2	1	3	3	1	1	6	2	113/73	79	163	1	1	2	1	1	0.99	16.8	2	2	2	左卵巢可显示。左侧附件区未见明显异常肿块。右卵巢结构清。右卵巢内可见无回声区29mm×12mm
洪文晖	32	0030637099	32	3	2	2	2	4	1	1	6	1	117/72	80	163	1	2	3	2	1	无	76.6	2	2	2	双侧附件囊性肿块，考虑巧克力囊肿（左58*83mm、右66*95mm）
杨宏玲	33	0001385754	40	3	2	1	4	1	1	1	6	1	124/75	80	159	1	2	3	2	1	0.06	508.1	2	2	2	双侧附件区各见一混杂密度包块影，大小分别约为6.03m×4.83m（左侧）、4.93m×4.43m（右侧）考虑子宫内膜异位症（巧克力囊肿），
张春英	34	0001371468	44	2	1	2	1	2	1	1	1	1	154/106	80	162	2	2	3	2	1	0.27	63.8	2	2	1	双侧卵巢结构清，双侧附件区未见明显异常肿块。
王蕾	35	0001380927	39	4	2	1	3	4	1	1	6	3	80/52	80	168	1	1	2	1	1	无	10.8	2	2	2	左卵巢可见无回声区43mm×35mm
徐勉霞	36	0001394080	32	2	1	2	1	1	1	1	3	1	114/75	81	164	1	1	1	2	1	0.72	96.3	2	2	1	子宫左侧可见肿块119mm×70mm，子宫左侧囊性肿块，考虑子宫内膜异位症（巧克力囊肿）。
刘勇	37	0001412127	38	2	1	1	1	2	1	1	6	1	126/88	81	157	1	1	1	2	1	无	37.5	2	2	2	子宫肌瘤。局灶性子宫腺肌症。
周玲	38	0001393384	42	2	2	2	1	1	2	1	5	1	104/62	82	150	1	1	2	1	1	无	125.1	2	2	2	子宫腺肌症并腺肌瘤
方春荣	39	0001378424	34	3	2	1	3	2	1	1	6	2	109/70	82	165	1	2	3	2	1	0.38	29.1	2	2	2	左卵巢可见无回声区36mm×21mm，右卵巢可见无回声区58mm×48mm
苏维芳	40	0001380240	41	3	2	1	2	2	1	1	6	2	118/81	82	163	1	1	1	1	1	0.62	40.3	2	2	2	左卵巢可见无回声区32mm×26mm×27mm，右卵巢可见无回声区34mm×24mm×24mm，
钟敏怡	41	0001384824	26	2	2	2	2	4	1	1	6	2	94/61	82	170	1	2	3	1	1	0.23	145.2	2	2	2	双侧附件区病变，考虑巧克力囊肿可能 双侧附件区各见一多囊状影，大小分别为43×41mm（右）及37×36mm（左）
何晓丹	42	0001389115	26	2	2	1	1	2	1	1	6	3	100/62	83	154	1	2	3	2	1	12.55	146	2	2	2	子宫右侧可见无回声区29mm×15mm，子宫左侧可见无回声区106mm×56mm
夏文举	43	0001399373	38	2	2	1	3	1	2	1	6	2	102/75	84	163	1	1	1	2	1	无	147.1	2	2	2	双侧卵巢结构清
朱佩茹	44	0001397632	34	3	2	1	1	2	1	1	6	3	106/76	84	164	1	2	3	1	1	无	71.7	2	2	2	卵巢可见云雾状回声66mm×47mm×59mm 右卵巢可见云雾状回声118mm×65mm×102mm，
余慧	45	0001372529	40	3	2	1	4	1	1	1	6	2	112/65	84	168	1	1	2	2	2	无	53.1	2	2	2	右侧附件区见一囊性肿物，边界清楚，大小约12mm×20mm×20mm 左侧附件区见一囊性肿物，边界清楚，大小约17mm×25mm×30mm
符日红	46	0030608194	38	3	2	1	1	2	1	1	6	1	114/75	84	159	2	2	3	2	1	1.12	192	2	2	2	右卵巢结构不清。右侧附件区未见明显异常肿块。子宫左侧可见肿块60mm×36mm×56mm，边界清，形状椭圆，内见云雾状回声，片块状回声，囊壁未见彩色血流信号。
吴瑾	47	0001380898	37	3	2	1	1	2	1	1	5	3	114/83	84	160	1	2	3	2	1	2.78	44.7	1	2	2	多发性子宫肌瘤
王小慧	48	0001386206	33	3	2	1	1	2	2	1	1	1	132/102	84	158	1	1	2	1	1	0.39	625.3	1	2	1	左卵巢大小21mm×17mm，右卵巢大小15mm×17mm
江园菊	49	0030628642	42	3	1	1	3	2	1	1	5	1	101/75	85	157	1	1	2	2	1	无	594.7	2	2	2	弥漫性子宫腺肌症。
廖奇珊	50	0030636917	48	2	2	2	1	2	1	1	6	1	107/72	85	163	2	2	3	1	1	0.03	7.5	2	2	2	右附件可见无回声区73mm×66mm
郑淑贤	51	0001397326	34	3	2	1	1	1	1	1	6	1	111/65	85	165	1	2	3	2	1	7.3	40.3	2	2	2	。左卵巢可见无回声区48mm×34mm右卵巢可见无回声区77mm×61mm
黄冰玲	52	0001413346	30	3	1	1	1	2	1	1	6	2	118/73	85	160	1	2	3	1	1	2.49	22	2	2	2	子宫左侧可见肿块76mm×44mm×57mm
植玉玲	53	0013887060	31	3	2	1	1	2	1	1	6	1	102/73	86	160	1	2	3	2	1	0.78	58.5	1	1	2	左侧卵巢内见云雾状无回声区55mm×56mm
陈秋玲	54	0001390799	43	2	2	1	1	2	2	1	3	1	107/71	86	154	1	2	3	2	1	无	76.7	2	2	2	右侧卵巢囊性肿块34mm×33mm
陈研馥	55	0001378393	35	3	2	1	1	1	1	1	6	1	111/73	86	158	1	2	3	1	1	5.74	76.5	2	2	1	双侧卵巢结构清，双侧附件区未见明显异常肿块。
何旭娇	56	0030633185	40	3	2	1	4	2	2	1	6	2	111/78	86	160	1	1	1	2	1	0.7	172.1	2	2	1	左卵巢可见肿块39mm×34mm
符冰	57	0001395714	40	3	2	1	1	2	1	1	5	1	121/67	87	157	1	1	2	1	1	0.27	63.8	1	2	1	多发性子宫肌瘤
陈小利	58	0001395412	39	3	2	1	3	3	3	1	6	1	99/66	87	161	1	2	3	2	1	无	35	2	2	2	右卵巢可见肿块88mm×49mm×71mm
李惠	59	0001394499	45	3	2	1	2	2	1	1	6	1	110/73	88	157	2	2	3	1	1	0.02	18.1	2	2	2	左卵巢73mm×46mm，右卵巢可见无回声区17mm×16mm
魏路芹	60	0001375851	40	3	1	1	1	2	2	1	5	1	90/59	88	158	2	2	3	1	1	0.86	34.5	1	2	2	左卵巢内见2个云雾状无回声区24mm×18mm，19mm×9mm，右卵巢结构清，右侧附件区未见明显占位性病变。.
张丽萍	61	0030623090	35	3	2	2	2	1	1	1	6	2	101/76	89	162	1	1	2	1	1	0.88	40.5	2	2	2	双卵巢结构清
梁晓	62	0001392537	37	3	2	2	2	2	1	1	6	2	107/74	89	163	1	2	3	1	1	0.54	352.9	2	2	2	左卵巢内可见肿块65mm×35mm 右卵巢可见肿块38mm×33mm，57mm×49mm
李金妹	63	0030627649	38	2	2	2	4	2	1	1	6	1	110/80	89	160	1	1	1	2	1	0.24	139.5	2	2	2	.子宫腺肌症
许思桦	64	0001411220	24	4	1	2	1	2	1	1	5	3	112/66	89	156	1	2	3	2	1	7.81	22.3	2	2	2	左卵巢结构清。右卵巢显示不清。宫右侧可见肿块78mm×66mm，边界清，包膜完整，内见云雾状回声及分隔，分隔未见彩色血流信号。
刘群芳	65	0001392467	30	2	1	2	1	4	1	1	5	1	121/77	89	150	1	2	3	1	1	1.55	47.7	2	2	2	左卵巢可见肿块49mm×38mm
朱艳玲	66	0030632808	30	2	1	2	1	1	2	1	6	1	96/61	89	158	1	2	3	1	1	2.56	10.6	无结果	2	2	右卵巢可见肿块28mm×25mm
李莉	67	0030603670	43	3	2	1	2	3	1	1	4	1	105/61	90	164	1	1	1	1	1	0.96	83.7	2	2	2	右卵巢可见无回声区85mm×52mm
朱琪庆	68	0001397104	26	3	1	1	2	2	3	1	5	3	109/65	90	161	1	1	2	1	1	无	82.8	2	2	2	右卵巢可见肿块37mm×23mm 左卵巢可见肿块52mm×37mm
曾嘉慧	69	0001386747	34	3	2	1	2	2	1	1	6	1	110/74	90	165	1	2	3	2	1	2.62	174.8	2	2	2	左卵巢可见无回声区46mm×35mm，右卵巢可见无回声区48mm×36mm
曾燕华	70	0001413487	29	2	1	1	1	2	1	1	6	2	121/71	90	160	1	2	3	1	1	5.82	21	2	2	2	双侧卵巢结构清
韦先花	71	0001396857	38	2	1	2	1	4	1	2	6	2	103/77	91	155	1	1	1	1	1	无	309.7	2	2	2	弥漫性子宫腺肌症。
张丽娥	72	0001390500	38	2	2	1	1	2	1	1	6	1	124/76	91	163	2	2	3	2	1	无	13.5	2	2	2	左侧附件可见巨大囊性肿块，大小136mm×91mm×156mm
黎玉婷	73	0001371835	36	3	2	2	1	2	1	1	3	3	102/69	92	160	1	2	3	2	1	0.84	86.4	2	2	1	右侧附件区未见明显异常肿块。左卵巢可见无回声区22mm×12mm，
刘小玲	74	0030638844	42	2	1	1	1	2	1	1	5	3	104/67	92	155	1	2	3	1	1	0.39	52.5	1	2	2	左卵巢71mm×61mm
徐智君	75	0001395889	28	3	2	1	3	2	1	1	6	2	107/79	92	163	1	2	3	1	1	2.55	100.2	2	2	2	左卵巢显示不清。右卵巢结构清。
仇园丽	76	0001378940	34	3	1	1	4	2	1	1	6	1	130/90	92	164	2	2	3	2	1	无	60	2	2	2	左卵巢可见肿块85mm×67mm，右卵巢可见肿块96mm×72mm，
林莲媛	77	0001383073	42	2	2	2	1	2	1	1	6	1	106/67	93	160	2	2	3	1	1	0.29	26.3	2	2	1	左卵巢显示不清。右卵巢结构清。双侧附件区未见明显异常肿块。
刘红芸	78	0001393922	38	2	1	2	1	1	1	1	5	2	106/74	93	155	1	2	3	1	1	无	314.7	2	2	2	左侧卵巢可见囊性水样信号影，大小为24×22mm,边界清楚；右侧卵巢可见多发小囊状长T1长T2信号影，边界清楚
陈学燕	79	0001386981	40	3	2	1	4	2	1	1	6	1	125/78	93	155	1	2	3	2	1	0.1	31.2	2	2	2	子宫腺肌症，子宫肌瘤
唐锦连	80	0001395946	45	3	2	1	1	2	1	1	6	3	137/78	93	161	1	1	1	2	1	0.12	96.9	2	2	2	左卵巢可见无回声区29mm×24mm，右卵巢可见无回声区26mm×22mm
谷灵芝	81	0001379848	28	4	2	1	1	2	3	1	6	3	114/74	94	168	1	1	1	2	1	无	402.9	2	2	2	右卵巢可见低回声区57mm×42mm 考虑巧囊
王小红	82	0001413447	42	2	1	2	1	2	3	1	6	3	144/76	94	152	1	1	2	1	1	0.12	41.9	2	2	2	腺肌症
黄惠贞	83	0001412492	32	1	2	1	1	2	1	1	3	1	125/76	95	164	1	2	3	2	1	1.73	125.7	2	2	2	左卵巢可见肿块89mm×65mm×74mm
潘萌萌	84	0001392132	44	4	2	1	4	3	1	1	6	1	128/85	95	166	1	1	1	2	1	0.62	272.5	2	2	2	左卵巢可见肿块105mm×51mm 右卵巢可见肿块105mm×80mm
朱秋桂	85	0001391049	30	2	2	1	1	1	1	1	6	3	95/76	95	165	2	2	3	2	1	0.65	63.9	2	2	1	左卵巢可见肿块131mm×93mm 右卵巢可见肿块30mm×22mm
石映静	86	0001372593	29	2	1	1	1	1	1	1	6	1	104/72	96	163	1	2	3	1	1	0.22	66.6	2	2	2	左侧附件区未见明显异常肿块。右卵巢可见无回声区76mm×60mm，
罗镜娣	87	0001380931	32	2	1	1	2	2	1	1	6	1	112/82	96	165	1	1	1	2	1	7.44	38.9	2	2	2	左卵巢结构清。右卵巢可见肿块84mm×45mm
卢燕玲	88	0001411195	45	3	2	1	1	2	1	1	6	3	118/90	98	150	1	1	1	2	1	0.09	150.7	2	2	2	左卵巢可显示，右卵巢显示不清。
傅兰岚	89	0001370603	39	3	2	1	4	3	1	1	6	1	87/60	98	160	1	1	1	2	1	无	24	2	2	2	双侧卵巢结构清，双侧附件区未见明显异常肿块。
林晓燕	90	0001398327	36	2	2	1	1	2	1	1	6	1	105/68	99	163	1	2	3	2	1	1	29.3	2	2	2	左卵巢可见肿块59mm×51mm右卵巢可见肿块46mm×22mm
陆少清	91	0001399149	40	2	2	2	1	2	1	1	6	1	106/84	100	162	1	2	3	2	1	2.19	120.5	2	2	1	。双侧卵巢结构清
程秀芳	92	0001411621	35	3	2	1	1	2	2	1	6	1	110/79	100	163	1	2	3	2	1	1.25	55.1	2	2	2	双侧卵巢结构清
温琼	93	0030606156	30	2	1	1	1	2	1	1	5	1	116/79	100	162	1	1	1	2	1	无	14.9	2	2	2	盆腔左侧子宫内膜异位灶。
李学玲	94	0001393788	39	2	1	1	2	2	1	1	6	1	122/66	100	165	1	1	1	2	1	无	63.1	2	2	2	左卵巢可见无回声区14mm×12mm
刘谦丹	95	0001392624	38	3	2	2	4	2	1	1	6	4	122/75	100	168	1	1	1	2	1	无	55.9	2	2	2	子宫腺肌症
杨邈	96	0001395885	29	3	2	1	2	2	1	1	6	2	133/60	100	162	1	2	3	1	1	2.89	37.9	2	2	2	左卵巢46×34×34mm 右卵巢21×21 36×25 17×15
黄凯妍	97	0001412098	30	2	1	1	1	1	1	1	6	2	119/76	101	160	1	1	2	1	1	无	172.1	2	2	2	子宫腺肌症
邓绮薇	98	0001394595	38	3	2	1	1	1	1	1	6	2	134/99	105	162	1	1	2	2	1	0.05	63.1	2	2	2	左侧附件可见无回声区19mm×14mm右侧附件可见无回声区32mm×32mm
钟文芳	99	0030638666	45	3	2	1	2	2	1	1	6	1	137/100	115	157	1	1	2	2	1	无	129.2	2	2	2	子宫腺肌症
李卫琪	100	0001371221	36	3	1	1	2	2	2	1	6	1	137/90	54	160	1	1	1	2	1	3.33	19.2	2	1	2	腺肌症
彭冰花	101	0001419182	51	3	2	1	2	2	1	1	3	1	121/74	80	159	1	1	2	2	1	0.06	37.4	2	2	2	腺肌症
殷桂风	102	0030650932	37	3	2	1	4	2	1	1	2	1	112/84	86	152	1	1	2	1	1		100.4				宫颈后方后穹窿处见低回声实性肿块20mm×11mm×23mm
郑艺	103	0001421680	34	3	2	1	3	2	1	1	6	2	101/72	86	162	1	2	3	2	1		14.5	2	2	2	左卵巢可见云雾状回声区65mm×46mm 右卵巢可见云雾状回声区13mm×11mm
黎家琪	104	0001419661	28	3	2	1	4	2	1	1	6	2	117/78	91	170	2	2	3	2	1	2.85	11.4	2	2	2	卵巢可见无回声区16mm×12mm
刘艳	105	0001420117	38	2	1	2	1	1	2	1	6	1	128/61	90	160	1	1	2	2	1		126.3	2	2	2	腺肌症
谢罗清	106	0001419198	25	3	2	2	4	5	1	1	6	2	100/71	103	160	1	2	3	1	1	0.89	12.5	2	2	2	右卵巢可见囊性肿块98mm×58mm×85mm
文维斌	107	0030646237	47	3	2	1	3	2	1	1	6	1	128/84	80	168	1	1	1	1	1	0.33	236.2	2	2	2	腺肌症
李嘉仪	108	0001418787	25	3	2	1	2	2	1	1	6	3	97/83	113	160	1	1	1	2	1	6.22	217	2	2	2	左侧附件可见肿块144mm×94mm×121mm，右侧附件可见肿块26mm×23mm
王舒宜	109	0001422174	24	3	1	1	2	2	1	1	5	3	113/67	89	154	2	2	3	1	1	0.66	86	1	2	2	左卵巢可见无回声区12mm×11mm，右卵巢可见无回声区36mm×28mm
龚静云	110	0001422096	31	3	1	1	1	2	1	1	6	2	123/79	68	150	1	2	3	1	1	3.42	79.2	2	2	2	左卵巢可见无回声区52mm×30mm
彭靖茹	111	0001422187	21	3	2	2	1	2	1	1	6	3	116/79	74	171	1	2	3	3	1	6.04	25.9	2	2	2	子宫右侧可见肿块87mm×71mm×74mm
程妍	112	0001420978	33	4	2	1	4	2	1	2	3	3	116/74	88	164	2	2	3	1	1	0.2	81.9	2	2	2	卵巢可见云雾状回声区65mm×36mm
阳巧玲	113	0001422125	43	3	2	1	2	2	1	1	6	1	110/77	85	158	1	2	3	2	1	0.36	124	2	2	2	子宫腺肌症并腺肌瘤。
耿红英	114	0001422443	46	3	2	1	1	1	1	1	1	3	121/80	92	162	2	2	3	3	1		192	2	2	1
申佼	115	0030652386	34	3	2	1	3	2	1	1	6	3	118/76	75	162	2	2	3	3	1	0.07	14.3	1	1	2	巧囊
刘善菊	116	0001424299	40	3	2	1	2	2	1	1	6	1	102/65	56	157	1	2	3	1	1	0.96	96.7	2	2	2	子宫腺肌症
江佳妮	117	0001423915	19	3	2	2	4	2	1	1	5	3	109/68	80	149	1	2	3	3	1	1.82	407.3	2	2	2	右卵巢可见无回声区105mm×81mm，左卵巢可见无回声区40mm×30mm
李小青	118	0001424267	30	3	2	1	1	1	1	1	5	1	129/87	98	160	1	1	1	2	1	7.88	14.5				盆腔未见明显占位性病变。
田亚玲	120	0001424849	29	3	2	1	2	2	1	2	6	3	116/85	79	161	1	2	3	2	1	4.63	36.7	2	2	2	子宫腺肌症。左侧卵巢囊性肿块，考虑子宫内膜异位症左卵巢可见肿块26mm×23mm、31mm×25mm
丁艳普	121	0001425514	40	3	2	1	2	2	1	1	6	1	118/73	76	164	1	1	1	2	1
谭金荣	122	0001425203	34	3	1	1	2	2	1	1	6	3	103/70	96	159	1	2	3	3	1	2.36	80.3	2	2	2	右卵巢可见云雾状回声74mm×70mm
文祝青	123	0001429274	39	4	2	1	2	2	1	1	6	2	107/74	71	165	1	1	2	1	1	0.91	62.7	2	2	2	左卵巢可见无回声区24mm×22mm，右卵巢可见无回声区12mm×11mm
李佳红	124	0001429256	33	4	1	1	3	2	1	1	6	3	102/66	72	159	1	2	3	1	1	0.55	22.3	2	2	2	左卵巢可见无回声区61mm×47mm，右卵巢可见无回声区61mm×42mm
周倜	125	0030664891	37	4	2	1	3	5	1	1	6	1	120/80	82	170	1	2	3	1	1	0.11	35.7	2	2	2	左卵巢可见无回声区70mm×50mm
谢佳	126	0001431179	32	2	2	1	2	2	1	1	6	4	130/85	92	160	1	1	2	1	1	1.07	140.6	2	2	2	子宫腺肌症并腺肌瘤
邱国霞	127	0001430582	42	2	2	1	3	2	1	1	6	1	119/76	78	156	1	1	2	2	1	1.24	11.6	2	2	2	子宫腺肌症。右卵巢小囊
曾淑琼	128	0001428099	38	2	1	2	1	1	4	1	6	2	106/75	97	160	1	1	2	1	1	0.4	51.4	2	2	2	子宫腺肌症。双侧卵巢囊性肿块左卵巢可见肿块74mm×56mm,右卵巢可见云雾状回声区30mm×25mm
陈雪	129	0001427941	49	3	2	1	2	2	1	1	6	1	118/68	84	160	1	1	1	1	1	0.05	194.4	2	2	2	子宫腺肌症并腺肌瘤
林晓琦	130	0001432269	25	2	1	1	2	1	1	1	6	2	107/70	99	163	1	1	1	2	1	8.18	26.2	2	2	2
郑海霞	131	0001430979	41	3	1	1	2	1	1	1	6	4	121/80	91	152	1	1	1	1	1	0.21	367	1	2	2	子宫右后壁肌层实性病灶，考虑子宫腺肌瘤。
刘灿会	132	0001433065	36	3	2	1	1	2	1	1	6	1	97/69	77	150	1	1	2	2	1		163.6	2	2	2	子宫腺肌症并腺肌瘤，右卵巢内见1个云雾状无回声区，最大径线46mm×32mm
林晓婷	133	0001431946	37	3	2	1	1	2	1	1	6	4	125/66	89	158	1	1	2	1	1	0.66	278.3	2	2	2	子宫腺肌症
肖晓华	134	0001426485	43	3	2	1	1	2	1	1	3	4	130/82	90	159	1	1	1	2	1	0.3	197.3	2	2	2	.子宫肌瘤、子宫腺肌症，左侧附件区见一较大囊状T2WI高信号影，约81X71mm，后壁见少许结节样充盈缺损影
周桂菊	135	0001426772	44	3	2	1	2	2	1	1	5	1	122/86	83	154	1	2	3	2	1	0.63	108.3	1	2	2	左卵巢可见无回声区58mm×36mm，
张秀玲	136	0001426468	45	2	1	1	1	2	1	1	6	1	114/60	75	164	1	1	2	2	1	0.88	17.4	2	2	2	右卵巢可见无回声区33mm×24mm
布建英	137	0001426245	43	2	1	1	1	1	1	1	3	1	132/81	100	156	1	1	1	2	1		160.3	2	2	2	弥漫性子宫腺肌症。
郑晓银	138	0001426184	26	3	1	1	3	2	1	1	6	3	100/71	78	165	2	2	3	2	1	2.73	35.8	2	2	2	左卵巢可见肿块43mm×33mm
张蕙琳	139	0001424488	25	4	2	2	3	2	1	1	6	3	108/64	79	168	1	1	1	2	1	1.3	39.6	2	2	2	右卵巢可见肿块105mm×76mm，左卵巢可见肿块70mm×66mm
林春虹	140	0001432268	29	3	2	1	4	2	1	1	6	2	105/71	95	150	2	2	3	2	1	5.09	17.6	2	2	2	左卵巢可见云雾状回声区43mm×36mm

## Sheet: 2汉密顿焦虑量表
排序	姓名	焦虑心境	紧张	害怕	失眠	认知障碍	抑郁心境	肌肉症状	感觉症状	心血管症状	呼吸系统	胃肠道	生殖泌尿	植物神经症状	会谈表现	总分	（0-无，1-，2-中，3-，4-）
1	赖彩霞	3	2	1	3	2	2	0	0	1	0	2	2	2	2	22
2	吴素梅	1	1	0	3	3	1	1	2	2	0	2	2	1	1	20
3	黄益秋	3	3	3	3	2	3	1	2	0	0	1	1	0	1	23
4	刘辉	4	4	3	4	3	3	0	0	0	3	0	3	1	0	28
5	戴小毛	0	0	0	2	2	0	0	0	0	0	2	1	0	0	7
6	江心茹	2	2	2	3	1	1	0	0	0	0	0	0	0	0	11
7	陈明星	1	1	0	1	0	1	0	0	0	1	2	0	0	1	8
8	罗燕媚	3	3	2	2	3	3	1	0	0	0	0	0	0	2	19
9	张妙清	4	4	4	4	3	3	1	3	3	2	1	3	3	3	41
10	李璐子	2	1	0	1	2	1	0	0	0	0	0	0	0	0	7
11	周倩怡	1	1	0	0	0	0	0	0	0	0	0	1	0	0	3
12	曾琳琳	3	1	1	0	0	0	0	0	2	0	0	1	1	1	10
13	唐祎琳	2	2	0	0	1	1	0	1	2	1	1	1	1	1	14
14	宋琳娜	2	2	2	1	2	2	1	1	1	1	1	1	1	1	19
15	黎彦伶	3	3	2	1	1	1	0	0	0	0	0	1	2	1	15
16	王小琪	2	1	1	1	1	0	0	0	1	1	1	1	1	1	12
17	莫丽君	1	0	0	0	1	0	0	0	0	0	0	0	0	0	2
18	李雪华	3	2	2	4	3	4	2	3	2	1	3	3	3	2	37
19	邱海英	0	0	0	0	0	0	0	0	0	0	1	1	0	0	2
20	马杏燕	1	0	0	0	0	0	0	0	0	0	0	0	0	0	1
21	黄淑英	1	1	0	2	0	0	0	0	0	0	2	1	1	0	8
22	闵慧	2	2	0	1	3	0	0	0	0	1	0	0	0	1	10
23	李庆峰	0	0	0	1	0	0	0	0	0	0	0	0	0	0	1
24	周绵绵	0	0	0	1	1	0	0	0	0	0	1	1	1	1	6
25	赵亚楠	1	0	0	0	0	0	0	0	0	0	0	1	0	0	2
26	张晓辉	3	3	1	2	4	1	1	1	0	0	2	0	2	2	22
27	郑海韵	1	1	0	3	1	1	0	1	1	1	0	0	0	0	10
28	张雁鸿	0	1	0	0	0	0	0	0	0	0	0	0	0	0	1
29	冯醒红	2	2	0	2	2	2	0	0	0	0	0	1	0	0	11
30	陈璇	3	4	3	2	3	2	0	1	0	0	4	3	2	3	30
31	刘映梅	3	4	2	4	4	2	1	2	3	2	2	2	4	2	37
32	洪文晖	0	0	0	0	1	1	0	0	0	0	0	1	1	0	4
33	杨宏玲	1	0	0	1	1	0	0	0	0	0	0	0	0	0	3
34	张春英	2	0	0	2	1	1	1	0	1	1	0	0	1	1	11
35	王蕾	3	3	2	3	3	1	1	1	0	2	2	1	2	3	27
36	徐勉霞	2	2	0	3	3	2	4	2	1	1	3	0	3	2	28
37	刘勇	0	0	0	0	1	0	0	0	0	0	0	0	0	0	1
38	周玲	4	3	2	2	3	2	2	1	1	1	3	3	1	1	29
39	方春荣	3	3	1	0	4	2	0	0	0	0	0	2	1	2	18
40	苏维芳	0	2	2	1	2	1	0	0	1	1	1	1	1	0	13
41	钟敏怡	3	3	2	3	1	1	0	0	2	1	3	1	2	1	23
42	何晓丹	0	0	0	2	1	0	0	0	1	1	1	0	1	0	7
43	夏文举	3	1	0	4	4	4	1	2	0	3	2	2	2	2	30
44	朱佩茹	4	3	2	4	3	3	0	0	0	0	2	0	0	0	21
45	余慧	0	1	1	1	1	0	0	0	0	0	1	0	0	0	5
46	符日红	1	1	0	0	0	0	0	0	1	0	0	0	1	1	5
47	吴瑾	0	0	0	0	0	0	0	0	0	1	1	0	0	0	2
48	王小慧	4	2	0	2	2	2	0	2	2	2	3	3	3	2	29
49	江园菊	0	0	0	1	1	0	0	0	0	0	0	1	0	0	3
50	廖奇珊	0	0	0	1	0	0	0	0	0	1	0	0	0	0	2
51	郑淑贤	3	0	0	0	0	0	0	0	1	2	2	1	0	1	10
52	黄冰玲	2	2	2	2	2	1	0	0	0	0	0	1	0	0	12
53	植玉玲	3	2	0	1	0	0	0	0	0	0	0	0	0	0	6
54	陈秋玲	3	2	2	2	3	3	2	2	2	2	2	2	2	2	31
55	陈研馥	3	3	0	2	1	0	0	1	0	0	3	0	4	0	17
56	何旭娇	2	4	0	2	3	1	0	3	0	0	1	0	1	1	18
57	符冰	1	3	0	1	2	0	0	0	1	0	1	1	0	1	11
58	陈小利	0	0	0	0	0	0	0	0	0	0	0	0	0	0	0
59	李惠	1	1	0	0	0	0	0	0	0	0	0	0	0	0	2
60	魏路芹	3	3	0	0	0	0	2	2	0	0	1	3	2	4	20
61	张丽萍	1	1	1	1	1	2	1	1	1	1	1	1	1	0	14
62	梁晓	1	1	1	3	2	1	0	1	0	0	2	3	1	0	16
63	李金妹	0	0	0	0	0	0	1	1	0	0	0	0	0	0	2
64	许思桦	1	1	0	0	0	0	0	0	0	0	0	0	0	0	2
65	刘群芳	3	4	2	3	3	3	1	2	1	1	1	2	2	2	30
66	朱艳玲	2	2	2	2	2	2	0	0	0	1	1	0	0	1	15
67	李莉	2	3	1	4	3	2	1	4	3	3	3	3	1	2	35
68	朱琪庆	1	0	0	0	2	1	0	0	1	1	2	0	0	0	8
69	曾嘉慧	0	0	1	0	0	0	0	0	0	0	0	0	0	0	1
70	曾燕华	3	3	0	1	1	0	0	0	0	1	1	1	1	1	13
71	韦先花	0	0	0	0	1	0	0	0	0	0	0	0	0	0	1
72	张丽娥	1	1	1	1	2	0	0	0	1	1	0	0	1	1	10
73	黎玉婷	3	3	2	3	2	3	1	1	0	1	3	1	1	0	24
74	刘小玲	3	3	0	3	2	2	1	1	2	1	3	3	0	2	26
75	徐智君	1	0	0	0	0	0	0	0	0	0	0	0	0	0	1
76	仇园丽	2	0	0	0	0	0	0	0	0	0	1	0	0	0	3
77	林莲媛	2	2	0	0	3	0	0	0	0	0	0	0	2	1	10
78	刘红芸	0	0	0	1	2	1	0	0	0	0	0	2	0	0	6
79	陈学燕	1	1	0	3	2	0	0	0	0	0	0	0	0	0	7
80	唐锦连	0	0	0	1	1	0	0	0	0	0	0	0	0	0	2
81	谷灵芝	2	3	0	1	1	1	2	1	1	2	1	1	1	1	18
82	王小红	2	0	0	1	1	0	1	2	0	0	1	1	2	0	11
83	黄惠贞	2	1	0	2	2	0	1	0	0	1	0	0	1	0	10
84	潘萌萌	0	0	0	0	0	0	0	0	0	0	0	0	0	0	0
85	朱秋桂	4	2	0	2	4	2	0	0	0	0	1	1	0	0	16
86	石映静	2	3	4	4	1	4	0	0	0	0	1	1	0	0	20
87	罗镜娣	1	1	1	0	2	0	1	0	0	1	0	0	0	0	7
88	卢燕玲	2	2	0	2	1	0	0	0	0	0	3	1	0	1	12
89	傅兰岚	2	2	0	3	0	3	0	0	0	0	1	0	2	0	13
90	林晓燕	1	1	0	3	3	2	1	0	0	0	2	1	1	0	15
91	陆少清	0	0	0	0	0	0	0	0	0	0	0	0	0	0	0
92	程秀芳	2	0	0	0	4	2	0	0	0	0	0	0	0	0	8
93	温琼	2	3	0	3	2	1	1	0	0	0	1	0	2	1	16
94	李学玲	0	0	0	0	0	0	0	0	0	0	1	1	0	0	2
95	刘谦丹	2	2	0	1	1	1	0	0	1	1	0	0	1	1	11
96	杨邈	2	2	0	1	1	2	1	1	1	1	0	0	0	0	12
97	黄凯妍	4	3	1	4	4	1	1	0	2	2	3	3	1	3	32
98	邓绮薇	2	1	0	3	3	1	0	0	1	0	1	0	1	1	14
99	钟文芳	0	0	0	1	0	0	0	0	1	0	0	0	0	0	2
100	李卫琪	4	4	0	2	2	1	0	0	0	1	0	0	2	2	18
101	彭冰花	2	1	1	1	2	1	1	1	1	1	1	2	1	1	17
102	殷桂风	0	0	0	0	0	0	0	0	0	0	0	2	0	0	2
103	郑艺	1	0	0	2	0	0	0	0	0	0	0	0	0	0	3
104	黎家琪	1	0	0	0	0	0	0	0	0	0	0	0	0	0	1
105	刘艳	2	1	0	3	2	1	0	0	0	0	0	1	0	0	10
106	谢罗清	3	2	2	3	0	3	0	0	1	0	2	3	2	1	22
107	文维斌	1	1	0	1	1	0	0	0	0	0	0	0	0	0	4
108	李嘉仪	2	3	2	4	2	3	0	0	0	0	1	0	0	1	18
109	王舒宜	2	3	2	1	3	1	1	0	1	1	1	0	2	1	19
110	龚静云	1	2	0	1	1	1	1	2	1	1	2	1	2	1	17
111	彭靖茹	2	1	0	0	1	0	0	1	0	0	1	1	1	0	8
112	程妍	3	3	0	0	1	1	0	0	1	1	1	0	0	0	11
113	阳巧玲	1	0	0	0	1	0	0	1	0	0	1	2	1	0	7
114	耿红英	0	1	0	1	1	1	0	0	0	1	1	2	0	0	8
115	申佼	0	1	0	2	1	1	0	0	0	1	1	1	1	0	9
116	刘善菊	2	1	0	3	2	1	0	0	0	0	0	1	0	0	10
117	江佳妮	0	0	2	2	3	1	0	0	0	0	2	0	3	2	15
118	李小青	3	2	2	1	1	0	0	0	0	1	1	0	0	0	11
120	田亚玲	1	1	3	2	1	1	0	0	0	1	1	2	0	0	13
121	丁艳普	4	2	0	0	1	0	0	0	0	0	2	0	0	1	10
122	谭金荣	4	2	0	0	1	0	0	0	0	0	0	0	1	0	8
123	文祝青	2	2	0	3	3	3	1	0	1	0	4	4	2	1	26
124	李佳红	1	1	1	1	1	1	0	0	0	0	1	1	0	0	8
125	周倜	1	0	0	0	0	0	0	0	0	0	0	0	0	0	1
126	谢佳	1	2	1	3	2	2	1	1	2	1	1	0	2	0	19
127	邱国霞	1	0	0	1	1	1	0	0	0	0	0	1	1	0	6
128	曾淑琼	2	2	3	2	2	1	0	0	0	0	1	1	0	0	14
129	陈雪	0	0	0	0	0	0	0	0	0	0	0	0	0	0	0
130	林晓琦	2	2	2	1	3	1	1	0	0	0	0	0	0	2	14
131	郑海霞	2	3	0	2	2	3	0	0	0	0	2	2	2	2	20
132	刘灿会	4	4	4	4	4	3	0	2	1	2	2	4	1	2	37
133	林晓婷	0	0	0	0	1	0	0	0	0	0	0	0	0	0	1
134	肖晓华	2	3	0	1	1	0	0	0	1	0	0	0	1	0	9
135	周桂菊	1	0	0	2	2	1	0	1	1	0	2	3	1	1	15
136	张秀玲	2	1	0	2	1	1	0	0	0	0	0	0	0	0	7
137	布建英	0	0	0	0	1	0	0	0	0	0	0	0	0	0	1
138	郑晓银	3	3	4	3	2	2	0	1	2	1	4	2	1	1	29
139	张蕙琳	2	0	0	0	0	0	0	0	0	0	0	1	0	0	3
140	林春虹	1	1	0	0	0	1	0	0	0	0	1	0	0	0	4
																0
																0
																0
																0
																0
																0
																0
																0
																0
																0
																0
																0
																0
																0
																0
																0
																0
																0
																0
																0
																0
																0
																0
																0
																0
																0
																0
																0
																0
																0
																0
																0
																0
																0
																0
																0
																0
																0
																0
																0

## Sheet: 3健康调查12条简表 (2)
排序	姓名	1. 总体来说，您认为您现时的健康状况是（1.非常好 2.很好 3.好 4.一般 5.差)	2. 中等强度的活动，例如搬桌子、打扫或清洁地板，打保龄球，或打太极拳？（1有很大限制 2.有一点限制 3.没有任何限制)	3. 是否影响你步行上楼？（1有很大限制 2.有一点限制 3.没有任何限制)	4. 在过去四个星期里，您会否因为身体健康的原因，在日常生活或工作中感到力不从心?(1.会2.不会)	5. 在过去四个星期里的工作或日常活动中，您会否因为身体健康的原因而令您的工作或活动受到限制？(1.会2.不会)	6. 在过去四个星期里，您会否因为情绪方面的原因（比如感到沮丧或焦虑）而令您在工作或日常活动中感到力不从心？(1.会2.不会)	7. 在过去四个星期的工作或日常活动中，您会否因为情绪方面的原因（比如感到沮丧或者焦虑）而令您的工作或活动受到限制？(1.会2.不会)	8. 在过去四个星期里,您身体上的疼痛对您的日常工作(包括上班和家务)有多大影响?(1. 完全没有影响 2. 有很少影响 3. 有一些影响 4.有较大影响5.有非常大的影响 6.不适用)	9. 在过去四个星期里,您有多少时间感到心平气和?(1.常常 2.大部分时间 3.很多时间 4.一半 5.只有很少时间 6.从来没有) 6.从来没有)	10. 在过去四个星期里,您有多少时间感到精力充足? (1.常常 2.大部分时间 3.很多时间 4.一半 5.偶尔一次半次.6.从来没有)	11. 在过去四个星期里,您有多少时间觉得心情不好、闷闷不乐或沮丧? (1.常常 2.大部分时间 3.很多时间 4.一半 5.偶尔一次半次.6.从来没有)	12. 在过去四个星期里,有多少时间由于您身体健康或情绪问题而妨碍您的社交活动(比如探亲、访友等)? (1.常常都有 2.大部分时间有 3. 有时有 4.偶尔有一次半次 5.完全没有)	Physical	Mental
1	赖彩霞	5	2	3	1	1	1	1	4	5	5	2	2	34.9629	21.4092
2	吴素梅	4	2	3	1	1	2	2	4	4	4	5	3	30.028	50.133
3	黄益秋	3	3	3	2	2	2	2	3	2	2	5	3	47.522	51.8242
4	刘辉	4	3	3	1	1	1	1	5	4	4	3	4	37.9739	31.8121
5	戴小毛	4	2	3	1	1	1	2	3	2	4	5	5	33.4202	53.0278
6	江心茹	3	3	3	2	2	1	2	4	3	4	4	3	49.0645	38.1129
7	陈明星	4	3	3	1	1	1	2	2	3	4	4	4	41.0396	42.6503
8	罗燕媚	5	3	3	2	1	1	1	3	5	5	1	3	46.8715	15.08
9	张妙清	5	1	1	1	1	1	1	5	5	5	1	2	23.266	20.4992
10	李璐子	3	3	3	1	1	2	2	2	2	4	5	4	38.9663	54.4609
11	周倩怡	2	3	3	2	2	2	2	1	2	2	5	3	55.7324	50.2349
12	曾琳琳	3	3	3	1	2	2	2	3	3	3	5	4	42.9562	52.8786
13	唐祎琳	4	2	2	1	1	2	2	4	2	4	5	5	25.7656	61.5586
14	宋琳娜	4	2	2	1	1	1	1	5	4	4	4	3	30.6507	36.1262
15	黎彦伶	5	3	3	1	1	1	1	2	3	3	5	5	40.2676	42.8247
16	王小琪	3	1	2	1	1	2	2	3	2	2	5	3	27.4206	60.2967
17	莫丽君	4	3	3	2	2	1	1	3	2	2	5	4	50.4159	41.5885
18	李雪华	5	3	3	1	1	1	1	4	5	1	2	3	41.1931	27.0582
19	邱海英	3	3	3	2	2	2	2	1	2	2	5	5	54.2076	55.9632
20	马杏燕	3	3	3	2	2	2	2	2	1	4	5	4	48.4348	53.3001
21	黄淑英	3	3	3	2	2	2	1	2	2	2	5	4	52.6168	48.0289
22	闵慧	4	3	3	1	2	1	2	1	2	4	5	4	48.7881	44.8569
23	李庆峰	4	1	1	1	1	1	1	5	5	4	4	1	23.7412	37.1604
24	周绵绵	4	3	3	2	2	2	2	3	2	4	5	5	43.9657	54.8759
25	赵亚楠	1	3	3	2	2	2	2	2	1	1	5	4	53.0773	56.5633
26	张晓辉	4	3	3	2	2	1	1	4	3	3	5	3	48.4509	36.4875
27	郑海韵	4	2	2	1	1	2	2	2	2	4	4	4	31.1031	54.9254
28	张雁鸿	1	3	3	2	2	2	2	5	1	2	6	5	44.8991	61.3234
29	冯醒红	3	3	3	1	2	1	2	1	3	3	5	4	52.5051	44.558
30	陈璇	3	2	3	2	2	1	2	3	4	4	3	4	49.622	36.4808
31	刘映梅	3	3	3	1	1	1	1	3	4	4	4	3	44.1327	33.0382
32	洪文晖	3	3	3	2	2	1	1	3	2	2	5	5	53.0669	44.9311
33	杨宏玲	3	3	3	2	2	2	2	2	4	3	4	4	52.1504	46.004
34	张春英	3	3	3	2	2	2	2	2	4	2	4	5	52.9821	49.8741
35	王蕾	5	3	3	1	1	1	1	5	4	4	3	2	34.3315	25.1475
36	徐勉霞	4	2	2	1	1	1	1	5	5	5	2	2	32.1619	24.1023
37	刘勇	4	3	3	2	1	2	2	3	2	2	5	4	39.5339	55.7841
38	周玲	5	2	2	1	1	1	1	5	5	4	1	3	31.7072	21.404
39	方春荣	3	3	3	1	1	1	1	2	2	2	2	2	47.6979	30.371
40	苏维芳	4	3	3	1	1	1	1	3	2	2	5	4	40.2823	44.6987
41	钟敏怡	4	3	3	1	1	2	2	5	4	3	4	4	32.022	49.4929
42	何晓丹	4	3	3	2	2	2	2	2	2	2	5	3	47.6852	51.0305
43	夏文举	4	3	2	1	2	1	1	3	4	2	2	3	47.7054	28.7847
44	朱佩茹	5	3	3	1	1	1	1	2	4	4	3	2	41.7856	24.5652
45	余慧	4	1	3	1	1	2	2	4	2	4	5	4	24.6142	59.0514
46	符日红	3	3	3	2	2	2	2	1	1	2	5	5	53.5425	57.9127
47	吴瑾	5	3	3	1	2	2	2	3	2	4	5	5	36.5402	54.7736
48	王小慧	5	3	3	1	1	1	1	5	5	4	4	3	34.5643	29.668
49	江园菊	4	3	3	2	2	2	2	3	2	4	5	4	43.8554	51.7369
50	廖奇珊	3	3	3	2	2	2	2	1	5	5	5	5	54.8576	46.0165
51	郑淑贤	4	3	3	2	2	2	2	3	2	2	5	4	45.0514	54.1144
52	黄冰玲	5	3	3	2	2	2	2	2	5	4	3	5	48.03	40.6255
53	植玉玲	4	2	3	2	2	1	1	3	2	3	5	3	46.169	40.2317
54	陈秋玲	4	3	3	1	2	1	1	3	4	4	4	3	47.1095	31.1647
55	陈研馥	4	2	2	1	1	1	1	3	2	3	4	4	34.2384	44.6357
56	何旭娇	5	2	2	1	1	2	2	5	2	4	4	2	20.0065	48.8432
57	符冰	5	2	3	1	1	1	1	4	4	6	4	2	31.8602	28.0792
58	陈小利	2	2	2	1	2	2	2	3	2	2	2	5	41.6044	53.2819
59	李惠	3	3	3	2	2	2	2	1	2	3	5	3	53.3058	49.5992
60	魏路芹	3	3	2	1	1	1	1	5	5	1	2	1	40.7764	29.2907
61	张丽萍	4	2	3	1	1	1	1	3	4	4	4	3	38.1365	34.7028
62	梁晓	4	3	3	1	1	2	2	4	2	4	5	4	31.8463	55.1202
63	李金妹	5	2	3	1	1	2	1	4	2	4	4	3	28.7008	44.6215
64	许思桦	3	3	3	2	2	2	2	2	3	3	5	5	50.3867	53.9869
65	刘群芳	4	2	3	1	1	1	1	3	4	4	4	3	38.1365	34.7028
66	朱艳玲	4	3	3	1	1	1	1	2	4	4	4	3	44.296	32.2444
67	李莉	4	3	2	1	1	2	2	5	4	6	4	3	27.9132	44.0577
68	朱琪庆	4	2	2	1	1	1	1	3	2	5	3	4	34.4326	37.8893
69	曾嘉慧	3	3	3	2	2	2	2	2	1	2	5	4	49.6308	55.6776
70	曾燕华	4	2	3	1	1	1	1	3	4	4	4	5	38.3169	40.3357
71	韦先花	3	3	3	2	2	2	2	2	2	2	5	4	50.2959	53.7281
72	张丽娥	3	2	3	2	2	1	1	3	2	5	5	4	47.9119	39.6915
73	黎玉婷	3	3	3	1	1	1	1	5	5	5	3	1	40.4268	25.65
74	刘小玲	4	3	3	2	2	2	2	3	4	4	4	3	46.3612	42.2501
75	徐智君	4	3	3	1	1	2	2	2	1	4	5	5	35.8709	59.3456
76	仇园丽	4	3	3	2	2	2	2	1	2	3	5	5	50.9456	55.0283
77	林莲媛	4	3	3	2	2	2	2	1	2	3	5	5	50.9456	55.0283
78	刘红芸	2	3	3	2	2	2	2	1	2	2	5	3	55.7324	50.2349
79	陈学燕	3	3	3	1	1	2	2	3	1	4	5	3	35.5272	54.5065
80	唐锦连	2	2	3	2	2	2	2	2	2	1	5	4	48.9681	56.4216
81	谷灵芝	4	1	1	1	1	1	1	4	4	3	4	3	26.7152	41.3677
82	王小红	4	3	3	2	2	2	2	1	2	2	6	5	51.2551	57.7188
83	黄惠贞	3	3	3	2	2	2	2	3	1	1	6	5	47.0479	62.2865
84	潘萌萌	2	3	3	2	2	2	2	1	2	2	5	5	55.9128	55.8678
85	朱秋桂	4	3	3	2	1	2	1	3	1	4	3	3	41.8542	41.0232
86	石映静	4	2	3	1	1	1	1	4	2	4	2	2	35.9263	30.5212
87	罗镜娣	4	2	2	1	1	1	1	3	2	5	6	3	32.0201	43.4945
88	卢燕玲	4	3	3	1	1	1	1	3	2	4	5	3	39.0162	39.8274
89	傅兰岚	4	1	3	1	1	1	1	4	5	5	1	1	35.8008	21.6033
90	林晓燕	5	2	3	1	2	2	2	2	2	4	5	5	35.7886	56.052
91	陆少清	4	3	3	2	2	2	2	1	1	1	6	5	51.0125	60.5889
92	程秀芳	4	2	2	2	2	2	2	3	2	3	5	5	38.2493	59.8216
93	温琼	4	3	3	1	1	1	1	3	4	4	3	4	42.7242	31.8197
94	李学玲	3	2	2	2	1	2	2	3	1	1	5	4	35.6408	62.1573
95	刘谦丹	4	2	3	2	1	1	2	4	4	3	5	4	38.2325	46.0059
96	杨邈	4	2	3	1	1	1	1	1	4	4	4	3	44.6417	33.209
97	黄凯妍	4	3	2	1	1	1	1	4	4	4	4	4	37.0511	37.0324
98	邓绮薇	3	3	2	2	2	2	2	2	2	2	5	5	47.6707	58.2981
99	钟文芳	4	3	3	2	2	2	2	3	1	1	6	5	44.5072	62.0827
100	李卫琪	5	3	3	1	1	1	1	3	2	6	4	3	36.2469	32.9273
101	彭冰花	4	2	2	2	2	2	1	3	4	4	4	3	42.4909	39.8503
102	殷桂风	3	3	3	1	1	2	2	3	1	2	6	3	36.3113	58.8433
103	郑艺	3	3	3	2	2	2	2	2	2	2	5	4	50.2959	53.7281
104	黎家琪	1	3	3	2	2	2	2	1	2	2	5	5	57.2316	55.9284
105	刘艳	4	3	3	1	1	1	1	3	4	4	4	3	41.5921	32.8344
106	谢罗清	4	3	3	2	2	1	2	2	4	4	4	4	52.1788	37.3272
107	文维斌	5	3	3	1	1	1	1	4	4	4	4	2	36.1443	28.9368
108	李嘉仪	4	3	3	2	2	1	1	1	5	5	1	2	60.9406	10.8316
109	王舒宜	5	3	3	2	2	2	2	1	2	3	5	5	48.1362	53.4855
110	龚静云	5	2	2	1	1	1	1	4	4	4	4	3	30.7162	34.8641
111	彭靖茹	2	3	2	1	1	2	2	2	2	3	5	4	38.4106	57.4427
112	程妍	4	3	3	2	2	2	2	1	4	4	4	3	52.8664	40.7562
113	阳巧玲	4	3	3	2	2	2	2	2	2	1	5	4	48.1778	54.4449
114	耿红英	4	2	2	1	1	1	1	3	4	4	4	2	34.638	33.5061
115	申佼	3	3	3	2	2	2	2	3	2	4	5	3	46.326	49.4467
116	刘善菊	5	3	3	1	1	1	1	3	1	4	4	2	35.6473	34.975
117	江佳妮	4	3	3	1	1	2	2	3	2	4	5	5	33.8321	57.9861
118	李小青	4	1	2	1	1	1	1	4	5	6	2	3	31.5877	27.9391
120	田亚玲	3	3	3	2	2	1	1	2	2	2	5	5	55.7709	44.3411
121	丁艳普	4	3	3	1	1	2	2	4	4	4	4	3	34.3521	45.6334
122	谭金荣	4	3	3	2	2	1	1	3	3	6	4	2	49.1286	26.5831
123	文祝青	5	1	2	1	1	1	1	4	5	5	2	2	28.4507	24.9029
124	李佳红	3	3	3	2	2	2	2	1	3	2	5	5	54.9094	53.8143
125	周倜	3	2	2	2	2	2	2	2	2	2	5	5	44.2152	60.1665
126	谢佳	4	3	2	1	1	1	1	5	3	4	5	1	32.0758	38.4374
127	邱国霞	2	2	2	1	1	1	1	3	4	4	4	2	38.8839	33.6143
128	曾淑琼	4	3	3	1	1	1	1	3	2	4	3	3	40.9468	33.6876
129	陈雪	1	3	3	2	2	2	2	2	2	2	5	4	53.3199	53.6933
130	林晓琦	4	3	3	2	2	2	2	2	4	4	5	5	48.3769	49.9241
131	郑海霞	5	1	1	1	1	1	1	4	5	3	5	3	23.5691	40.8401
132	刘灿会	5	2	2	1	1	1	1	5	5	5	1	1	31.1577	19.1481
133	林晓婷	4	2	2	1	1	2	2	4	4	4	4	1	28.0046	48.2685
134	肖晓华	4	3	3	2	2	2	1	2	2	3	5	5	49.4652	50.2329
135	周桂菊	4	3	3	1	1	1	1	2	2	4	5	4	41.7902	41.7313
136	张秀玲	3	3	3	2	2	2	2	2	2	2	5	3	50.2259	51.2342
137	布建英	3	3	2	1	1	2	2	3	2	2	6	3	34.2409	58.3249
138	郑晓银	4	3	3	1	2	1	2	3	4	4	4	2	44.0256	34.2362
139	张蕙琳	2	3	3	2	2	2	2	1	3	4	5	4	55.3082	48.2024
140	林春虹	2	3	3	2	2	1	2	1	2	2	5	5	58.9565	49.041

## Sheet: 4抑郁心理测试量表
排序	姓名	诊断（1子宫内膜异位症 2、腺肌症 3、巧囊）	我感到情绪沮丧、郁闷	我感到早晨心情最好*	我要哭或想哭	我夜间睡眠不好	我吃饭象平时一样多*	我性功能正常*	我感到体重减轻	我为便秘烦恼	我的心跳比平时快	我无故感到疲劳	我的头脑像往常一样清楚*	我做事情像平时一样不感到困难*	我坐卧不安，难以保持平静	我对未来感到有希望*	我比平时更容易激怒	我觉得决定什么事很容易*	我感到自己是有用和不可缺少的人*	我的生活很有意义*	假若我死了别人会过得更好	我仍旧喜爱自己平时喜爱的东西*	总分	1-偶或无 2-有时 3-经常 4-总是
1	赖彩霞	1+2	3	4	2	3	3	3	2	2	1	3	4	4	3	3	2	4	3	3	1	3	70
2	吴素梅	1+2	1	3	2	4	2	3	3	3	3	3	3	3	2	2	3	4	3	2	2	3	67.5
3	黄益秋	1+2	1	2	1	4	1	1	1	3	2	2	1	1	1	1	3	1	1	1	1	1	37.5
4	刘辉	1+2+3	3	3	2	4	1	2	1	2	1	4	3	2	2	2	3	2	1	1	3	1	53.75
5	戴小毛	1+3	2	3	1	2	3	3	1	1	1	2	2	3	1	2	1	4	2	3	1	3	51.25
6	江心茹	1+3	2	3	2	3	3	3	1	1	1	2	3	3	2	2	2	2	3	2	1	1	52.5
7	陈明星	1+3	2	2	1	2	2	2	1	2	1	2	1	2	1	2	1	3	3	1	1	1	41.25
8	罗燕媚	3	2	3	2	1	2	3	1	1	1	3	3	4	1	3	3	4	4	3	1	4	61.25
9	张妙清	1+2	4	1	2	4	4	4	1	2	2	2	4	4	2	3	2	4	3	3	2	2	68.75
10	李璐子	1+3	1	4	1	2	2	4	1	1	2	3	4	4	2	2	1	4	3	4	1	3	61.25
11	周倩怡	3	2	1	1	1	4	1	1	1	1	2	1	1	1	1	2	2	2	1	1	1	35
12	曾琳琳	1+3	1	4	1	1	3	3	1	2	2	2	2	3	1	2	1	2	2	1	1	1	45
13	唐祎琳	1+2+3	1	3	1	1	1	4	1	1	3	2	1	1	1	1	2	1	1	1	1	1	36.25
14	宋琳娜	1+2+3	2	2	1	2	3	3	1	1	2	2	2	3	2	3	2	3	3	3	1	4	56.25
15	黎彦伶	1+3	3	4	2	2	1	1	1	1	1	2	2	4	2	3	2	4	3	2	1	1	52.5
16	王小琪	1+3	2	2	2	2	2	4	1	1	1	1	4	4	1	4	1	3	2	1	1	1	50
17	莫丽君	1+3	1	2	1	1	1	1	1	2	1	2	1	1	1	1	1	3	1	1	1	1	31.25
18	李雪华	1+3	2	2	3	4	3	3	3	4	3	4	2	2	3	2	2	2	3	2	2	1	65
19	邱海英	1	1	3	1	1	1	1	1	1	1	1	1	1	1	1	3	3	3	1	1	1	35
20	马杏燕	1	1	2	1	2	1	3	1	3	1	2	1	1	1	1	1	2	2	2	1	1	37.5
21	黄淑英	1++2+3	2	2	1	2	2	1	2	4	1	2	1	1	1	1	2	1	1	1	1	1	37.5
22	闵慧	1+3	2	2	1	1	3	1	1	1	1	3	2	3	1	3	1	3	3	3	1	1	46.25
23	李庆峰	1+2+3	3	1	1	3	3	4	1	1	1	1	3	4	1	4	2	3	4	4	1	4	61.25
24	周绵绵	1+2+3	2	3	1	1	1	2	1	1	1	1	1	1	1	1	1	1	2	2	1	1	32.5
25	赵亚楠	2	1	1	2	1	1	1	1	1	1	1	1	4	1	4	1	1	4	1	1	1	37.5
26	张晓辉	1	2	3	2	3	1	2	1	1	1	1	3	3	2	3	3	2	4	2	1	1	51.25
27	郑海韵	2	2	2	1	2	1	3	1	1	1	2	1	4	1	2	1	3	1	2	1	4	45
28	张雁鸿	1+3	1	4	1	1	4	1	1	1	1	1	1	1	1	1	1	2	1	1	1	1	33.75
29	冯醒红	1+2+3	1	2	1	2	2	2	3	1	1	1	2	4	1	3	1	3	2	2	1	1	45
30	陈璇	1+3	2	2	2	1	2	3	1	1	2	1	4	2	2	2	2	3	2	2	1	4	51.25
31	刘映梅	1+3	2	2	2	4	2	2	1	2	2	3	3	3	2	2	1	2	3	2	1	2	53.75
32	洪文晖	1+3	1	2	2	1	2	2	1	1	1	2	2	2	1	2	2	2	2	1	1	1	38.75
33	杨宏玲	1	2	4	1	2	4	3	1	1	1	2	2	1	4	2	2	2	4	2	1	2	53.75
34	张春英	1	2	1	2	2	1	1	1	1	1	1	1	1	1	1	1	1	1	1	1	1	28.75
35	王蕾	1	3	4	2	3	2	3	2	3	2	3	3	2	2	3	2	4	2	3	1	2	63.75
36	徐勉霞	1+3	3	3	3	3	4	4	1	4	2	3	3	3	2	1	3	3	1	1	1	1	61.25
37	刘勇	1+2	1	2	1	1	4	4	1	1	1	2	4	4	1	4	1	4	1	1	1	1	50
38	周玲	1+2	1	3	1	2	3	3	1	4	3	2	4	3	2	2	1	3	2	2	3	2	58.75
39	方春荣	1+3	1	2	1	1	4	4	1	1	1	2	4	3	2	2	2	3	3	3	1	2	53.75
40	苏维芳	1+2	1	4	1	1	4	4	1	1	1	1	3	3	1	4	1	4	4	4	1	4	60
41	钟敏怡	1	2	2	2	2	4	2	2	2	2	1	2	3	1	3	3	3	4	3	2	2	58.75
42	何晓丹	1+2+3	2	4	2	2	3	4	3	1	1	2	2	2	2	1	1	4	3	2	1	1	53.75
43	夏文举	1+2+3	3	3	1	4	4	3	1	1	1	3	3	3	1	3	2	3	4	3	1	4	63.75
44	朱佩茹	1+3	2	4	1	3	3	4	1	1	1	2	3	2	2	4	2	3	2	2	1	1	55
45	余慧	1+2	2	1	1	2	4	2	4	1	2	4	2	2	1	1	1	4	2	1	1	1	48.75
46	符日红	1+3	1	3	1	1	1	1	1	1	1	2	1	1	1	1	1	3	3	1	1	1	33.75
47	吴瑾	1	1	4	1	2	1	1	2	1	1	2	1	1	1	1	2	1	3	1	1	1	36.25
48	王小慧	1+3	2	4	1	2	3	4	2	2	2	4	1	4	2	3	4	3	3	3	2	1	65
49	江园菊	2	1	3	1	2	2	3	1	1	1	1	1	2	1	2	2	2	1	1	1	2	38.75
50	廖奇珊	3	1	4	1	2	4	4	1	1	1	1	4	4	1	4	1	4	4	4	1	4	63.75
51	郑淑贤	1	1	3	1	1	4	4	1	1	1	1	1	1	1	1	1	1	1	1	1	4	38.75
52	黄冰玲	3	3	4	2	1	2	1	1	1	1	1	1	1	1	3	2	3	2	4	1	1	45
53	植玉玲	1+3	2	2	1	2	4	3	3	1	1	2	2	3	1	1	1	2	2	1	1	1	45
54	陈秋玲	1+3	3	3	3	3	3	4	2	1	2	2	3	3	3	3	3	2	2	2	3	2	65
55	陈研馥	1+2	1	2	1	2	4	1	1	2	1	2	1	2	1	2	2	1	2	2	1	2	41.25
56	何旭娇	1+2+3	2	4	3	2	1	3	1	1	1	3	3	3	4	3	2	3	2	3	1	1	57.5
57	符冰	1+3	2	3	1	2	2	2	3	1	1	2	1	2	1	3	3	3	2	2	1	1	47.5
58	陈小利	1+3	1	4	1	1	4	4	2	1	1	1	4	1	1	1	1	4	3	1	1	1	47.5
59	李惠	2+3	1	2	1	1	1	2	1	1	1	2	1	1	1	1	1	2	2	2	1	1	32.5
60	魏路芹	1+3	3	3	2	1	2	2	1	3	1	1	4	4	1	4	1	4	4	4	1	1	58.75
61	张丽萍	1+2	2	3	1	1	3	2	2	2	2	2	2	3	1	3	1	3	3	3	1	3	53.75
62	梁晓	1+2+3	2	4	1	2	2	4	1	1	1	2	1	2	1	1	1	2	3	3	1	1	45
63	李金妹	1+2	1	3	1	1	1	1	1	1	1	1	1	1	2	1	1	3	1	1	1	1	31.25
64	许思桦	3	2	3	1	1	1	2	1	1	1	1	1	1	1	2	1	3	2	2	1	2	37.5
65	刘群芳	1+3	2	3	2	2	3	3	2	1	2	2	3	3	3	3	3	3	3	3	2	3	63.75
66	朱艳玲	1	2	2	2	3	3	3	1	1	2	1	3	3	2	3	2	3	3	3	1	4	58.75
67	李莉	1+2+3	2	3	1	4	2	2	4	1	4	4	3	2	1	1	2	2	1	2	1	1	53.75
68	朱琪庆	1+3	2	3	1	1	3	1	2	3	1	3	3	3	1	3	1	3	3	3	2	1	53.75
69	曾嘉慧	1+3	1	4	1	1	4	4	2	2	2	1	4	4	1	3	1	3	3	3	1	4	61.25
70	曾燕华	1	1	2	1	1	1	4	1	1	1	1	2	3	1	1	1	4	4	3	1	2	45
71	韦先花	1+2	1	2	1	2	1	2	1	1	1	1	2	4	1	1	1	2	2	2	1	2	38.75
72	张丽娥	3	1	4	1	1	4	4	2	1	1	2	4	4	1	4	1	4	4	4	1	4	65
73	黎玉婷	1	3	4	1	3	3	4	4	2	2	3	2	2	3	3	3	3	3	3	2	3	70
74	刘小玲	2	3	4	2	3	4	4	3	2	2	2	4	3	1	4	3	3	3	4	2	3	73.75
75	徐智君	1+3	1	4	1	1	4	4	1	3	1	1	4	4	1	4	1	4	4	4	1	4	65
76	仇园丽	1+3	1	3	1	1	4	4	2	2	1	1	4	4	1	1	2	1	1	1	1	1	46.25
77	林莲媛	1	1	4	1	1	2	2	1	1	1	1	4	4	1	2	1	3	3	2	2	4	51.25
78	刘红芸	1+2+3	1	4	1	2	2	3	1	1	1	1	4	1	1	2	1	2	2	2	1	1	42.5
79	陈学燕	1+2	1	2	1	2	1	1	1	2	1	2	2	2	1	1	2	1	2	1	1	1	35
80	唐锦连	1+2+3	1	4	1	1	1	2	1	2	1	2	2	2	1	4	2	2	4	1	1	1	45
81	谷灵芝	1+2+3	1	2	1	1	2	1	1	1	2	2	2	2	2	2	2	2	2	2	1	2	41.25
82	王小红	2	2	1	2	3	2	1	2	2	1	2	1	4	1	3	2	4	3	3	1	4	55
83	黄惠贞	1+3	1	4	2	2	4	4	1	1	1	2	4	4	2	3	1	3	4	3	1	3	62.5
84	潘萌萌	1+2+3	1	4	1	1	4	4	1	1	1	1	1	1	1	1	1	1	4	1	1	1	40
85	朱秋桂	1	2	4	1	1	2	2	1	1	2	3	2	2	3	4	1	2	2	2	1	2	50
86	石映静	1+2+3	3	1	2	2	4	3	1	2	1	4	1	2	2	2	4	3	1	1	1	2	52.5
87	罗镜娣	1+2+3	2	3	2	1	4	4	1	2	2	2	4	4	1	4	1	3	3	3	1	4	63.75
88	卢燕玲	1+2	2	3	2	2	2	1	1	2	1	2	2	2	1	2	1	2	2	2	1	1	42.5
89	傅兰岚	1+3	4	1	4	4	2	4	3	1	1	3	4	4	4	4	4	3	3	4	1	4	77.5
90	林晓燕	3	1	4	1	4	4	4	1	2	1	2	2	2	1	3	2	3	3	3	1	3	58.75
91	陆少清	1	1	2	1	2	4	2	1	2	1	1	2	2	1	1	1	3	3	2	1	3	45
92	程秀芳	2	1	1	1	1	2	3	1	1	1	2	3	4	1	1	2	3	2	1	1	1	41.25
93	温琼	1	3	3	2	2	4	1	1	1	3	3	3	3	2	3	2	3	3	3	2	2	61.25
94	李学玲	1+2	1	4	1	1	4	1	1	1	2	2	1	1	1	1	1	1	1	1	1	1	35
95	刘谦丹	1+2	1	2	1	2	1	1	1	1	2	2	1	1	2	1	1	2	1	1	1	1	32.5
96	杨邈	1+3	3	4	3	2	3	3	1	3	3	2	1	3	1	3	3	3	3	4	1	2	63.75
97	黄凯妍	1+2	1	1	2	3	1	3	1	2	3	3	2	3	4	2	3	2	2	1	1	1	51.25
98	邓绮薇	1+2	2	2	1	3	2	3	1	1	3	2	2	2	1	1	2	3	3	2	2	1	48.75
99	钟文芳	1+2	1	2	1	2	1	1	1	1	1	1	1	1	1	1	1	1	1	1	1	1	27.5
100	李卫琪	1+2	2	2	2	3	3	2	1	1	1	4	3	3	2	3	3	4	3	3	2	2	61.25
101	彭冰花	2	3	2	2	2	2	2	1	2	2	3	3	3	2	3	2	4	3	3	1	4	61.25
102	殷桂风	1+2	1	4	1	1	1	1	1	4	4	1	1	1	1	1	1	1	1	1	1	1	36.25
103	郑艺	1+3	1	1	1	3	2	2	1	1	1	1	4	4	2	1	1	3	1	1	1	1	41.25
104	黎家琪	3	1	2	1	1	1	1	1	1	1	1	1	1	1	2	1	1	1	2	1	1	28.75
105	刘艳	2	2	3	2	3	2	4	1	1	1	2	3	3	2	3	2	3	3	3	1	4	60
106	谢罗清	3	2	3	1	2	2	2	1	3	1	1	2	2	3	1	2	3	3	3	1	1	48.75
107	文维斌	1+2+3	2	2	2	3	1	4	2	1	1	2	3	3	2	3	2	3	3	3	1	2	56.25
108	李嘉仪	3	3	3	2	2	4	1	2	4	2	2	3	3	1	3	3	4	3	3	1	3	65
109	王舒宜	1+3	2	3	2	2	1	2	1	1	1	1	1	1	2	1	1	4	3	3	2	2	45
110	龚静云	1+3	2	1	2	2	1	2	4	4	2	2	1	2	2	1	2	3	1	1	1	1	46.25
111	彭靖茹	3	2	1	2	1	1	1	1	1	1	2	1	2	1	1	2	3	1	1	1	1	33.75
112	程妍	3	2	4	2	1	2	2	1	1	2	2	2	2	1	3	1	3	2	2	1	4	50
113	阳巧玲	2	2	1	1	2	1	3	1	3	1	1	2	1	1	3	1	3	2	3	1	1	42.5
114	耿红英	1	2	2	2	2	1	2	2	2	2	2	1	2	2	2	2	3	2	2	1	1	46.25
115	申佼	1+3	1	1	1	2	1	2	1	2	1	2	1	1	1	1	1	2	2	2	1	1	33.75
116	刘善菊	1+3	2	2	2	3	4	4	1	1	1	2	2	3	1	1	2	4	1	1	1	1	48.75
117	江佳妮	1+3	1	3	1	3	3	2	1	2	2	2	2	2	1	1	1	3	3	3	1	1	47.5
118	李小青	1	3	4	2	2	2	2	1	2	2	3	2	3	2	3	3	4	3	3	1	3	62.5
120	田亚玲	3	2	4	2	2	1	1	1	1	1	2	1	2	1	2	1	2	2	3	1	2	42.5
121	丁艳普	1	3	3	2	1	1	2	1	3	1	2	2	2	1	3	2	2	3	3	1	1	48.75
122	谭金荣	3	4	4	1	3	4	4	1	1	1	1	4	4	3	4	1	4	3	3	1	1	65
123	文祝青	1+2+3	3	4	2	1	4	4	4	4	1	2	4	4	1	3	1	3	4	4	1	4	72.5
124	李佳红	3	2	2	1	1	1	2	1	1	1	2	4	2	1	2	1	3	3	2	1	1	42.5
125	周倜	3	1	1	1	2	1	2	1	1	1	1	2	2	1	2	2	3	3	2	1	1	38.75
126	谢佳	2	2	2	1	1	4	3	1	1	2	2	3	4	1	2	1	2	2	2	1	2	48.75
127	邱国霞	2	1	2	1	1	4	1	1	1	1	3	2	1	1	4	1	4	1	1	1	1	41.25
128	曾淑琼	1+2+3	1	1	1	1	2	4	2	1	1	1	1	2	1	4	1	2	1	1	1	1	37.5
129	陈雪	1+2	1	3	1	2	1	2	1	1	1	1	1	1	1	1	1	1	1	1	1	1	30
130	林晓琦	1	2	3	1	2	1	1	1	1	1	2	3	3	1	2	3	2	2	2	1	2	45
131	郑海霞	1+2+3	1	3	2	2	2	3	1	2	2	2	2	2	2	2	2	2	3	2	1	2	50
132	刘灿会	1+2	3	4	1	4	1	3	1	4	1	4	3	3	3	3	3	3	3	3	2	2	67.5
133	林晓婷	2	1	2	1	1	1	1	1	1	1	1	1	2	1	2	1	2	1	1	1	1	30
134	肖晓华	2+3	2	2	2	2	1	1	1	1	2	2	2	2	2	2	2	2	2	2	1	1	42.5
135	周桂菊	1+2+3	2	2	2	3	1	1	2	2	2	3	1	2	2	2	1	2	2	2	1	1	45
136	张秀玲	1+2	1	2	1	2	1	2	2	1	1	1	1	3	1	2	1	3	3	2	1	4	43.75
137	布建英	2	1	4	1	1	4	3	1	1	1	1	1	4	1	1	1	4	1	4	1	1	46.25
138	郑晓银	1+2	2	3	2	4	1	1	1	1	2	2	2	2	2	1	2	1	1	2	1	3	45
139	张蕙琳	1+3	2	1	1	1	1	1	1	2	1	1	1	1	1	1	2	2	1	1	1	1	30
140	林春虹	1+3	1	3	1	1	1	1	1	2	1	2	1	1	1	1	1	3	1	1	1	1	32.5
																							0
																							0
																							0
																							0
																							0
																							0
																							0
																							0
																							0
																							0
																							0
																							0
																							0
																							0
																							0
																							0
																							0
																							0
																							0
																							0
																							0
																							0
																							0
																							0
																							0
																							0
																							0
																							0
																							0
																							0
																							0
																							0
																							0
																							0
																							0
																							0
																							0
																							0
																							0
																							0
																							0
																							0
																							0
																							0
																							0
																							0
																							0
																							0
																							0
																							0
																							0
																							0
																							0
																							0
																							0
																							0
																							0
																							0
																							0
																							0
																							0
																							0
																							0
																							0
																							0
																							0
																							0
																							0
																							0
																							0
																							0
																							0
																							0
																							0
																							0
																							0
																							0
																							0
																							0
																							0
																							0
																							0
																							0
																							0
																							0
																							0
																							0
																							0
																							0
																							0
																							0
																							0
																							0
																							0
																							0
																							0
																							0
																							0

## Sheet: 5焦虑心理测试量表
名字	1.我觉得比平常容易紧张和着急	2.我无缘无故的感到害怕	3.我容易心里烦乱或觉得惊恐	4.我觉得我可能将要发疯	5.我觉得一切都很好，也不会发生什么不幸*	6.我手脚发抖打颤	7.我因为头痛、颈痛和背痛而苦恼	8.我感觉容易衰弱和疲乏	9.我觉得心平气和，并且容易安静坐着*	10.我觉得心跳得很快	11.我因为一阵阵头晕而苦恼	12.我有晕倒发作，或觉得要晕倒似的	13.我呼气吸气都感到很容易*	14.我的手脚麻木和刺痛	15.我因为胃痛和消化不良而苦恼	16.我常常要小便	17.我的手脚常常是干燥温暖的*	18.我脸红发热	19.我容易入睡且一夜睡得很好*	20.我做恶梦

## Sheet: 6EHP-5量表
序号	姓名	1.因疼痛剧烈而感到行走困难吗？	2.觉得身体症状影响到你的生活吗？	3.有情绪不稳定吗？	4.觉得别人无法理解你现在的而痛苦？	5.觉得自己的形象/精神风貌受到影响？	6.是否因为疼痛而无法胜任作？	7.是否因为疼痛而难以照顾自己的小孩？	8.是否因为疼痛而害怕性交？	9.是否觉得医生认为我是心理作怪？	10.是否因为治疗没有效果而感到沮丧？	11.是否对自己将来可能无法生育小孩而感到忧心？
101	彭冰花	0	10	50	0	0	0	0	0	50	50	50
102	殷桂风	65	60	20	40	40	0	0	0	0	50	50
103	郑艺	0	0	20	40	0	0	0	0	0	20	80
104	黎家琪	0	0	0	0	0	0	0	0	0	40	100
105	刘艳	100	100	100	100	100	100	100	100	0	100	0
106	谢罗清	50	60	60	50	100	50	0	65	0	100	100
107	文维斌	100	98	80	60	80	100	100	100	60	98	50
108	李嘉仪	0	50	80	50	80	70	0	0	0	50	100
109	王舒宜	0	0	20	0	30	0	0	20	0	50	100
110	龚静云	60	80	20	0	0	30	60	80	60	80	60
111	彭靖茹	0	30	30	20	30	0	0	0	0	30	30
112	程妍	0	0	70	0	40	0	0	60	0	0	100
113	阳巧玲	0	20	20	0	20	0	0	0	0	20	0
114	耿红英	25	70	70	40	50	30	30	70	20	60	60
115	申佼	0	30	20	30	10	30	0	0	0	30	0
116	刘善菊	30	100	70	50	50	100	100	100	50	100	0
117	江佳妮	25	25	10	5	5	25	0	0	0	0	10
118	李小青	50	80	70	60	60	80	80	40	30	30	70
120	田亚玲	50	30	60	50	10	40	0	0	0	70	20
121	丁艳普	60	100	50	100	70	70	70	20	60	100	80
122	谭金荣	50	80	80	20	80	50	50	50	0	100	80
123	文祝青	70	100	60	0	100	90	0	100	0	60	20
124	李佳红	20	20	30	20	20	10	0	20	0	0	20
125	周倜	10	50	20	0	0	10	10	30	0	0	60
126	谢佳	100	100	80	100	100	100	100	90	0	0	0
127	邱国霞	50	50	50	50	50	50	50	50	50	50	50
128	曾淑琼	90	80	60	90	90	90	50	80	0	10	50
129	陈雪	25	50	25	75	25	0	0	25	0	0	0
130	林晓琦	0	50	80	50	0	0	0	0	0	0	80
131	郑海霞	70	70	50	70	70	0	0	0	0	80	50
132	刘灿会	90	100	90	100	100	30	70	100	10	100	80
133	林晓婷	100	90	90	90	90	80	25	100	50	100	100
134	肖晓华	0	50	20	20	30	0	0	0	0	50	20
135	周桂菊	20	90	50	10	5	60	90	100	0	10	0
136	张秀玲	100	60	50	50	0	65	50	50	0	0	65
137	布建英	75	75	25	0	75	75	75	75	75	75	75
138	郑晓银	0	10	20	0	0	0	0	20	0	40	60
139	张蕙琳	0	10	30	10	0	0	0	0	0	50	75
140	林春虹	0	0	10	0	0	0	0	0	0	0	20

## Sheet: 7性功能调查问卷
序号	姓名	1.近4周内，您感到有性欲望或对异性有性兴趣的频率如何?	2.近4周内，您怎样评价您的性欲望或性兴趣的等级(或水平)?	3.近4周内，在性行为或者性交时，您感受到性唤起“ 性兴奋”的频率如何?	4.近4周内，您在性行为或者性交时性唤起(性兴奋)的程度(或水平)如何?	5.近4周内，您在性行为或者性交时对性唤起(性兴奋)有足够的自信吗?	6.近4周内，您在性行为或者性交时有多少次对性唤起(性兴奋)感到满意?	7.近4周内，在性行为或性交时您经常感到阴道湿润吗?	8.近4周内，您在过性行为或性交时阴道湿润的困难程度?	9.近4周内，在性行为或性交过程中，有多少时候您觉得能够保持阴道润滑(湿润)一直到性活动结束?	10.近4周内，您维持阴道润滑(湿润)一直到性行为或性交结束的困难程度如何?	11.近4周内，当您受到性刺激或性交时，达到性高潮的频率有多少?	12.近4周内，您在性刺激或性交时，达到性高潮的困难程度如何?	13.近4周内，您对您在性行为或性交时达到性高潮的能力满意吗?	14.近4周内，在性生活过程中您与丈夫(或性伴侣)的感情亲密度满意程度怎么样?	15.近4周内，您对您和丈夫(或性伴侣)的性关系满意吗?	16.近4周内，您对性生活的整体满意度如何?	17.近4周内，在阴茎插入阴道时，有多少次您感到阴道不适或疼痛?	18.近4周内，您在阴茎插入阴道后感觉阴道不适或疼痛的频率?	19.近4周内，您在阴道插入过程中或结束后感到阴道不舒服或疼痛的程度如何?
101	彭冰花	4	4	4	4	1	1	2	5	2	6	1	6	1	1	1	1	6	6	5
102	殷桂风	1	1	1	1	1	1	1	6	1	6	1	6	1	1	1	1	6	6	6
103	郑艺	3	3	3	3	2	3	2	5	2	6	3	5	3	1	2	2	4	3	5
104	黎家琪	4	4	3	3	3	3	3	5	2	6	4	5	3	2	2	2	5	6	6
105	刘艳	5	5	6	6	6	6	6	1	6	1	6	1	6	6	6	6	1	1	1
106	谢罗清	2	2	1	2	4	5	3	5	3	4	4	4	4	2	2	3	2	2	4
107	文维斌	4	5	5	5	4	4	4	1	5	1	6	1	6	6	6	6	1	1	1
108	李嘉仪	4	4	5	6	6	6	6	1	6	1	6	1	6	6	6	6	1	1	1
109	王舒宜	4	4	6	6	6	6	6	1	6	1	6	1	6	6	6	6	1	1	1
110	龚静云	4	4	4	4	4	4	4	4	4	4	4	4	3	2	3	3	2	2	3
111	彭靖茹	5	5	6	6	6	6	6	1	6	1	6	1	6	6	6	6	1	1	1
112	程妍	4	4	6	6	6	6	6	1	6	1	6	1	6	6	6	6	1	1	1
113	阳巧玲	5	4	5	6	6	6	6	1	6	1	5	5	6	6	6	6	6	1	1
114	耿红英	4	4	6	6	6	6	6	1	6	1	6	1	6	6	6	6	1	1	1
115	申佼	5	4	6	6	6	6	6	1	6	1	6	1	6	6	6	6	1	1	1
116	刘善菊	5	5	6	6	3	6	6	1	6	1	6	1	6	6	6	6	1	1	1
117	江佳妮	5	5	6	6	6	6	6	1	6	1	6	1	6	6	6	6	1	1	1
118	李小青	3	3	4	3	3	3	2	6	2	6	3	6	2	2	2	2	6	6	6
120	田亚玲	5	5	5	5	4	5	4	6	5	5	5	4	3	3	2	2	1	1	1
121	丁艳普	3	3	4	3	3	3	2	1	2	1	5	1	6	6	3	3	5	5	5
122	谭金荣	5	5	6	6	6	6	6	1	6	1	6	1	6	6	6	6	1	1	1
123	文祝青	5	5	6	6	6	6	6	1	6	1	6	1	6	6	6	6	1	1	1
124	李佳红	3	3	3	3	3	6	6	6	2	5	4	1	6	6	6	6	6	5	4
125	周倜	4	4	2	3	3	3	2	5	2	5	2	6	2	2	2	2	4	4	4
126	谢佳	4	4	6	6	6	6	6	1	6	1	6	1	6	6	6	6	1	1	1
127	邱国霞	4	4	4	4	3	4	4	5	3	6	4	5	4	2	2	3	5	5	5
128	曾淑琼	5	5	6	6	6	6	6	1	6	1	6	1	6	6	6	6	1	1	1
129	陈雪	5	5	6	6	6	6	6	1	6	1	6	1	6	6	6	6	1	1	1
130	林晓琦	3	3	3	3	3	3	3	5	3	5	3	5	2	2	2	2	4	5	5
131	郑海霞	4	4	5	4	6	6	1	6	1	6	1	6	6	6	6	1	1	1	1
132	刘灿会	4	4	5	5	5	5	5	3	5	3	5	3	5	1	3	4	6	6	6
133	林晓婷	5	5	6	6	6	6	6	1	6	1	6	1	6	6	6	6	1	1	1
134	肖晓华	3	3	6	6	6	6	6	1	6	1	6	1	6	6	6	6	1	1	1
135	周桂菊	4	5	4	5	6	6	6	1	6	1	6	1	6	6	6	6	1	1	1
136	张秀玲	4	4	3	4	3	3	3	6	3	6	3	5	3	2	2	2	4	5	6
137	布建英	4	3	2	3	3	2	3	5	1	5	1	5	1	2	2	2	2	4	4
138	郑晓银	2	3	2	3	3	4	3	5	3	5	3	5	3	2	2	2	5	5	5
139	张蕙琳	4	4	6	6	6	6	6	1	6	1	6	1	6	6	6	6	1	1	1
140	林春虹	2	3	3	3	1	2	1	5	1	6	2	6	1	1	1	1	5	5	4
